# Supplementary material for: Nuclear poly(A) binding protein 1 (PABPN1) mediates zygotic genome activation-dependent maternal mRNA clearance during mouse early embryonic development
Source: Nucleic Acids Res. 2021 Dec 14;50(1):458–72. doi: 10.1093/nar/gkab1213 (PMC8855302; doi:10.1093/nar/gkab1213)
Supplement: gkab1213_Supplemental_Files [file gkab1213_Supplemental_Files.zip]

Archive with 5 entries (5 files):
- Pabpn1_Z-decay_Sup File_R1.pdf
- Supplementary Table S3.xlsx
- Supplementary Table S4.xlsx
- Supplementary Table S5.xlsx
- Supplementary Table S6.xlsx
