# Supplementary material for: Nuclear poly(A) binding protein 1 (PABPN1) mediates zygotic genome activation-dependent maternal mRNA clearance during mouse early embryonic development
Source: Nucleic Acids Res. 2021 Dec 14;50(1):458–72. doi: 10.1093/nar/gkab1213 (PMC8855302; doi:10.1093/nar/gkab1213)
Supplement: gkab1213_Supplemental_Files [file gkab1213_Supplemental_Files.zip › Supplementary Table S3.xlsx]

## Sheet: Pabpn1_mapping efficiency
Sample	Total reads	Uniquely mapping efficency	Mapping efficency	ERCC rate
WT-1-cell-1	16624350	0.7954	0.9	0.014062
WT-1-cell-2	19152313	0.7928	0.88	0.010856
WT-2-cell-1	18667509	0.653727	0.891181	0.043418
WT-2-cell-2	17762840	0.642573	0.87723	0.038419
WT-8-cell-1	17488219	0.744911	0.885072	0.017489
WT-8-cell-2	18747927	0.763073	0.893112	0.013798
siPabpn1-2-cell-1	16248607	0.722789	0.898673	0.027132
siPabpn1-2-cell-2	18488785	0.725936	0.903231	0.020954
siPabpn1-8-cell-1	16191255	0.72141	0.859004	0.021607
siPabpn1-8-cell-2	16043550	0.757603	0.891656	0.020267

## Sheet: Dis3l2_mapping efficiency
Sample	Total reads	Uniquely mapping efficency	Mapping efficency	ERCC rate
WT-2-cell-1	19863321	0.757	0.568	0.107
WT-2-cell-2	20407557	0.788	0.522	0.1
WT-2-cell-3	20416937	0.771	0.558	0.105
siDis3l2-2-cell-1	17713986	0.846	0.606	0.068
siDis3l2-2-cell-2	19863321	0.858	0.532	0.065
