# Supplementary material for: Nuclear poly(A) binding protein 1 (PABPN1) mediates zygotic genome activation-dependent maternal mRNA clearance during mouse early embryonic development
Source: Nucleic Acids Res. 2021 Dec 14;50(1):458–72. doi: 10.1093/nar/gkab1213 (PMC8855302; doi:10.1093/nar/gkab1213)
Supplement: gkab1213_Supplemental_Files [file gkab1213_Supplemental_Files.zip › Supplementary Table S4.xlsx]

## Sheet: Pabpn1
GeneName	WT-1-cell	WT-2-cell	siPabpn1-2-cell	WT-8-cell	siPabpn1-8-cell
0610005C13Rik	1	4.15359	1	8.10078	5.53027
0610007C21Rik	9.81855	8.15365	4.76184	102.639	68.0973
0610007L01Rik	19.7144	6.80041	10.027	13.2974	8.00371
0610007N19Rik	8.42942	2.95402	9.2479	1.23739	2.67364
0610007P08Rik	5.8949	3.76043	3.7694	1.54585	1.44394
0610007P14Rik	116.865	12.7228	75.5253	30.8783	17.2357
0610007P22Rik	2.34553	6.67703	1.84222	28.4083	43.9579
0610008F07Rik	2.58887	1.60939	1	1.01349	1.08567
0610009B22Rik	65.6325	3.12654	34.3502	43.103	19.0842
0610009D07Rik	10.9906	68.3313	10.162	314.333	255.484
0610009L18Rik	4.54924	1.03993	2.70704	1	1
0610010F05Rik	2.27917	1.10039	2.80131	1	1
0610010K14Rik	33.0656	10.5827	20.7741	99.906	85.8105
0610010O12Rik	2.19088	9.50752	4.104	104.435	61.0129
0610011F06Rik	1	1	1	9.19233	7.03824
0610011L14Rik	1	1	1	3.93161	2.68958
0610012G03Rik	15.8224	26.261	12.5417	42.9206	50.6633
0610030E20Rik	1.90188	1	1	2.7124	2.46858
0610031J06Rik	1.07824	2.31962	1	96.5482	63.9549
0610037L13Rik	2.87317	2.61346	1.61238	22.9295	18.7572
0610037P05Rik	42.2135	8.55569	25.8006	43.3786	25.5025
0610038B21Rik	2.78411	1	1	1.5876	2.75878
0610038L08Rik	1.23862	1	1	1	1
0610039K10Rik	1	1	1	1.12748	1.13794
0610040B10Rik	2.03083	1	1	8.11574	4.10119
0610040F04Rik	14.7111	9.68154	26.5152	1.74529	1
0610040J01Rik	7.43891	5.68932	4.96149	1.01477	1
0910001L09Rik	6.26962	1.77856	5.18744	36.823	18.5066
1100001G20Rik	1.26102	1	1	1	1
1110001A16Rik	1.29722	1	1	39.9038	12.0578
1110001J03Rik	78.6269	13.3588	105.094	77.4341	102.96
1110002B05Rik	45.1688	18.7833	53.729	112.456	129.61
1110002L01Rik	1	1.479	1	2.1363	1.53939
1110002N22Rik	1	8.26925	1	32.6758	20.6772
1110003E01Rik	377.398	48.2362	297.38	2.80599	1
1110004E09Rik	78.4642	8.04493	35.3433	30.3084	12.8032
1110004F10Rik	9.55321	13.6244	7.26157	74.546	58.5841
1110005A03Rik	1	1.65361	1.14797	14.8797	12.4592
1110007C09Rik	1.18532	1	1.02982	1	1
1110008F13Rik	50.6873	20.628	27.6935	27.0552	13.9756
1110008J03Rik	10.5125	6.21982	4.87032	1.84813	1
1110008L16Rik	4.12308	4.66209	6.26368	9.53897	6.41692
1110008P14Rik	11.0251	8.61201	8.03711	76.9742	41.0352
1110012L19Rik	99.9654	6.60149	76.5335	44.1335	12.7174
1110014N23Rik	1	1	1	2.33476	3.42581
1110017D15Rik	1	1	1	1	1.9801
1110017F19Rik	1	1.67499	1	1.47561	1.65709
1110018G07Rik	16.4818	3.5063	6.11641	2.49974	1.62357
1110018J18Rik	1	2.00198	1.88268	8.77321	1.878
1110019D14Rik	9.29639	1	1.32223	3.04255	1
1110020A21Rik	5.45571	2.06983	2.77185	12.3438	5.56275
1110020G09Rik	1.78348	1	1	2.00027	1.43019
1110021J02Rik	1	1	1	7.66554	11.0005
1110021L09Rik	1	1.62066	1	1.65913	2.14329
1110028C15Rik	9.59117	1.25727	4.17896	2.49623	1.5834
1110028F11Rik	1	1	1	1.46086	1
1110031I02Rik	2.90611	1	1	7.72872	6.03831
1110032A03Rik	2.40686	1.04596	3.71039	4.35014	2.09401
1110032A04Rik	4.36902	1.39011	6.88923	1	1
1110034A24Rik	1	2.04804	1	10.779	8.43099
1110034B05Rik	12.0942	2.8954	6.31314	30.1198	16.7181
1110034G24Rik	4.82088	3.71119	2.79477	7.95292	7.8738
1110037F02Rik	29.3793	1.45104	3.83528	2.79891	2.312
1110038B12Rik	5.62166	6.09241	7.25118	230.658	318.076
1110038D17Rik	1	1	1	3.16019	1.81092
1110038F14Rik	6.41572	19.2147	3.46865	34.2377	31.2845
1110046J04Rik	1	1	1	1.40347	1.45008
1110049F12Rik	80.6413	9.8264	14.5537	16.8484	13.4786
1110051M20Rik	6.45379	1.12081	2.21387	1	1
1110054M08Rik	1	1	1	1.12697	1.47659
1110054O05Rik	10.8509	5.96975	3.42749	11.1896	5.15909
1110057K04Rik	2.28796	1.58546	3.04408	23.0338	12.8932
1110058L19Rik	109.208	10.851	55.1804	33.6079	12.7342
1110059E24Rik	33.7711	14.3047	27.9162	70.2355	38.9003
1110059G10Rik	22.2692	3.87975	3.61497	16.4038	9.83837
1110059M19Rik	24.6881	6.90762	17.7748	1	1
1110065P20Rik	3.22639	1	1.06488	3.33581	5.58259
1110067D22Rik	7.11847	1.0712	2.74689	2.65149	4.79298
1190002H23Rik	1	5.82008	1.51944	4.24031	3.92394
1190002N15Rik	44.1917	5.95244	14.0966	1	1
1190003J15Rik	1	1	1.51815	15.3499	3.82494
1190003K10Rik	1	1	1.13666	1	1
1190005F20Rik	8.83799	1.75722	1	6.26182	4.83471
1190005I06Rik	81.6261	20.1296	29.7322	2.22158	1.09669
1190007F08Rik	28.5306	4.36548	7.59215	7.19411	6.03811
1190007I07Rik	2.06865	1	45.7373	16.1746	12.7753
1200011I18Rik	18.3226	12.9712	13.584	34.4743	23.0382
1200011M11Rik	30.1247	2.11628	2.25376	6.85495	6.41576
1200014J11Rik	29.2633	25.3629	19.8073	28.3956	17.0733
1200016B10Rik	27.4903	14.7994	34.1611	39.0294	22.9052
1300001I01Rik	2.03183	1	1	4.2529	3.30736
1300002E11Rik	134.649	6.9724	54.8793	13.2857	4.52178
1300002K09Rik	5.20128	1	1.92544	1	1
1300010F03Rik	6.87663	1	3.02501	1	1
1300017J02Rik	1	1	1	2.30429	1
1300018I17Rik	4.79137	1.74164	2.07593	1	1
1500001M20Rik	21.8384	1.21979	13.6158	10.7351	7.06638
1500002O20Rik	1	1	1	2.26093	2.6299
1500003O03Rik	41.0883	23.5299	37.3908	50.6876	40.5443
1500009L16Rik	1	1	1	82.4313	48.9542
1500010J02Rik	1.52059	1.73156	1	3.05157	1.88966
1500011B03Rik	56.1123	6.30534	16.1674	16.1364	39.0265
1500011H22Rik	22.139	14.6517	4.26254	18.4835	10.1796
1500011K16Rik	2.30781	1	1.7802	13.453	8.43956
1500012F01Rik	2.27513	19.0854	4.38955	114.471	227.11
1500015A07Rik	2.78428	1	1.53317	1.52374	1
1500017E21Rik	11.4786	1.79568	6.18292	1	1
1500031L02Rik	3.14597	1.31203	1.41533	5.78337	4.1579
1500032L24Rik	38.4182	15.9918	24.9109	290.119	263.09
1520402A15Rik	1.15134	1	1.89306	1	1
1600002D24Rik	18.982	1	10.072	1	1
1600002H07Rik	7.65425	7.44567	3.38368	8.36331	5.13221
1600002K03Rik	1	9.03304	1	77.32	84.0008
1600010M07Rik	1	6.96873	1	75.0554	85.1435
1600012F09Rik	16.248	3.17008	21.424	30.5877	11.628
1600012H06Rik	1	4.8176	1	7.35906	5.19795
1600014C10Rik	1	1	1	1.17582	1
1600014K23Rik	1	1	1	2.30086	1
1600020E01Rik	1	14.8262	1.32343	23.1451	38.439
1600021P15Rik	1.70117	1	16.2191	1	1
1600025M17Rik	1	36.1906	1	13.6894	9.49576
1600027N09Rik	14.1136	1	4.01451	1.14258	1
1600029D21Rik	1	1	1	26.5745	7.84699
1600029O15Rik	7.67594	5.06408	5.3328	5.06714	2.60883
1700001L05Rik	18.9673	3.36666	5.29883	1	1
1700001L19Rik	4.51568	1.16147	1	1	1
1700001O22Rik	1	1	1	1.39952	1
1700001P01Rik	1	1	1	1.72715	1
1700003M07Rik	1	1	1	10.838	1
1700007J10Rik	50.986	60.982	41.2253	93.5117	45.685
1700007K13Rik	1	1	1	51.715	6.43109
1700007L15Rik	1.07809	1	1.1983	16.3787	8.76652
1700007P06Rik	1	1.61242	1	1	1
1700008P20Rik	1	1	1	2.72931	2.79058
1700009P17Rik	1	1.64534	1	1	1
1700010D01Rik	1.98439	10.6243	4.21985	6.55836	4.96325
1700010I02Rik	1	4.5707	1	1.25447	1.0636
1700010I14Rik	7.66333	1	3.5034	1	1
1700011A15Rik	10.1514	1	7.56253	1	1
1700011F03Rik	1	1	1	2.55414	1.27769
1700011F14Rik	13.941	1	3.69969	2.28989	1
1700011J10Rik	10.6906	14.0201	7.67646	44.2036	119.503
1700012A16Rik	7.69093	1	4.33978	1	1
1700012B15Rik	1	5.184	1	7.05685	5.26648
1700013G23Rik	1	1.2398	1	1	1
1700013H16Rik	1	10.88	1	1	1
1700016D06Rik	1	1.21308	1	2.75252	1
1700016H13Rik	5.55811	2.47541	4.77409	2.05162	1
1700016K19Rik	1	1	1	2.73436	1.42273
1700017B05Rik	1.55249	2.98555	1.0425	1	1
1700018B08Rik	9.32456	2.12093	7.77279	1.15643	1
1700018B24Rik	34.4338	7.2566	14.4279	2.84017	1.99637
1700019B21Rik	1	1.81984	1	1	1
1700019D03Rik	21.8876	1.38624	6.59602	1.25117	1
1700019E08Rik	1	1	1	1.23554	1
1700019E19Rik	456.411	71.4268	370.812	16.1857	12.3952
1700019L03Rik	1	1.72495	1	5.34038	9.55142
1700019M22Rik	1	3.04727	1	1.72946	2.09754
1700019N12Rik	1	1	1.52709	1.11005	1
1700020I14Rik	2.89208	3.1993	4.10287	18.4016	6.39909
1700020O03Rik	8.06231	1	1.57956	1.40123	1
1700021C14Rik	6.7424	2.17883	2.85866	23.8726	9.64141
1700021F05Rik	3.89036	18.1493	3.7617	228.828	236.975
1700021F07Rik	3.95328	1	1.37917	1	1
1700021K19Rik	58.4109	1.05711	5.28549	1	1
1700022A21Rik	1	1	1	1.4821	1
1700023A16Rik	1	1	1.61434	1	1
1700023E05Rik	1.12421	1	1	1	1
1700023L04Rik	1	1	10.6858	1	1
1700024P16Rik	16.9607	1.03389	4.54294	1	1
1700025B11Rik	1.05692	1.84088	1	1	1
1700025E21Rik	1	1.02895	1	1	1
1700025F24Rik	1.62685	1	1	2.5899	1
1700025G04Rik	1.87883	1	1.62981	1	1
1700025K23Rik	21.1887	4.42314	31.5925	1	1
1700025N23Rik	6.55068	5.87162	13.2036	1.3891	1.44174
1700026J04Rik	4.64018	1	5.16832	1	1
1700027A15Rik	1	8.60687	1	1	1
1700028D13Rik	1.73834	1	1	1	1
1700028I16Rik	4.80687	1	2.26656	1	1
1700028J19Rik	4.17965	1	2.15879	3.28689	1
1700028K03Rik	13.6883	1	5.91367	3.68675	1
1700028P14Rik	1	1	1	1.34972	1
1700029F09Rik	65.3255	28.127	26.6599	51.0402	30.8138
1700029F12Rik	6.06069	2.72086	11.0028	1	1
1700029G01Rik	1	1	1	2.20595	1.63173
1700029I01Rik	1	1	1	1.8666	1
1700029I15Rik	1	1	1	1	2.37532
1700029J11Rik	1	1.04561	1	1	1
1700029P11Rik	8.67526	1.65516	9.51109	23.251	4.38735
1700030A11Rik	1	1	2.10146	1	1
1700030C10Rik	2.68146	1.68588	7.98198	6.90817	9.34174
1700030F18Rik	3.8298	1.33019	1.07544	1	1
1700030J22Rik	6.91049	1.56102	4.52129	1	1
1700030K09Rik	6.63964	1	1.6803	1	1
1700030L20Rik	1	14.7913	4.36748	4.79151	5.35068
1700030N03Rik	1	1	2.4086	1	1
1700034F02Rik	1	3.29415	1	2.69252	2.80527
1700034H14Rik	75.1525	18.3509	73.5161	5.88686	6.68601
1700034H15Rik	1	2.49648	1	3.68312	3.04254
1700034K08Rik	11.5314	1	6.34161	1	1
1700034O15Rik	1	1	1	1.11368	1
1700034P13Rik	1.39932	1	1	1	1
1700037H04Rik	3.29055	2.63216	1.64817	1.23366	1.30626
1700040I03Rik	19.5514	10.0905	9.29146	15.7141	9.95129
1700042B14Rik	23.213	1.13781	30.8268	1	1
1700042G15Rik	1	1	1	1.87362	1.04586
1700047M11Rik	1	1	1	1.60224	1
1700048M11Rik	3.2605	1	1	1	1
1700048O20Rik	5.44578	1.2614	5.29033	5.19146	1
1700052N19Rik	1	1	1	2.92559	1
1700054N08Rik	1.54819	1.15474	1	1	1
1700057K13Rik	3.73829	1.31185	2.49292	1	1
1700061F12Rik	4.76821	1	4.70652	1	1
1700061G19Rik	1	1	1	1	1.42397
1700063D05Rik	2.84609	4.19976	3.43371	14.7436	7.03231
1700065I17Rik	1	2.69289	1	1	1
1700065O20Rik	1	1	1	3.69827	4.43191
1700066M21Rik	39.0318	6.34422	11.4193	1.49731	1.48704
1700067K01Rik	16.2123	2.67454	4.84915	1	1
1700069L16Rik	1	14.071	1	3.20593	5.34146
1700071M16Rik	1	1	1	1.48736	1
1700080O16Rik	1	1.06957	1.39259	9.92972	5.87195
1700081L11Rik	22.0387	5.90392	4.85743	6.58059	5.59125
1700084E18Rik	1	1.67855	1	4.95803	4.08959
1700084F23Rik	1	1	2.46232	1	1
1700086L19Rik	1	1.19084	3.30526	1	1
1700086O06Rik	1	1	1	1.1553	1
1700092M07Rik	1.86721	1.76033	1.94858	1.43565	1.78932
1700093K21Rik	3.33431	1	3.39503	1	1
1700094D03Rik	4.95112	7.17433	4.61634	7.24287	4.50608
1700094J05Rik	3.17973	1	1	1	1
1700095A21Rik	1	1	1	5.96149	3.10031
1700096K18Rik	1	1	1	2.76925	2.4403
1700097N02Rik	2.27946	1	3.24709	1	1
1700101E01Rik	1	1	1	1.14346	1.41605
1700102H20Rik	1.02629	1	2.22426	1.85967	2.27595
1700105P06Rik	1	1	1	1	1.94507
1700106N22Rik	37.5444	2.88722	22.2842	2.92779	1.07465
1700112H15Rik	1.77802	1	1	1	1
1700113A16Rik	1.52211	1.42623	1	5.1116	9.27591
1700113I22Rik	4.51588	1	2.11649	1.82209	2.28817
1700120C14Rik	2.65439	1.7211	1.20851	4.78922	2.85861
1700121L16Rik	1	1.40722	1	1	1
1700123I01Rik	3.68558	1	1	9.2495	3.94428
1700123M08Rik	1	1	1	1.63186	1.16744
1700123O20Rik	1	4.10442	1	17.2998	13.234
1700125H20Rik	1	1	1	2.10551	1
1810006K21Rik	132.997	35.9671	140.909	492.741	346.501
1810007I06Rik	1	3.94784	1.19531	13.7448	85.6957
1810008A18Rik	1.62091	1.80576	1	10.1571	7.95982
1810009A15Rik	40.7152	73.9746	36.8482	287.305	244.71
1810010H24Rik	2.11945	1	3.1113	1.52617	1
1810012P15Rik	1	1	1	1.82748	1
1810013D10Rik	13.975	2.98281	6.99326	38.4333	15.9881
1810013L24Rik	24.2379	17.4476	17.8719	19.7743	14.9399
1810014B01Rik	1	1	1	3.48387	1
1810014F10Rik	1	1.19082	1	6.62146	3.76887
1810019D21Rik	1	1.51682	1	14.2824	10.7874
1810020D17Rik	6.48644	10.8469	2.9402	48.638	32.1668
1810020O05Rik	1	1	1	1.54258	1
1810022K09Rik	67.3547	75.2536	59.8251	1067.84	923.037
1810026B05Rik	1	1	1	1.28224	1.68647
1810026J23Rik	1.95748	4.54787	1	7.81578	8.26243
1810027O10Rik	1	3.7284	1.44052	62.1211	20.2091
1810029B16Rik	11.8021	16.056	3.96268	121.597	113.811
1810030N24Rik	33.5345	2.08	9.82625	30.0799	12.2241
1810030O07Rik	68.1741	49.6204	122.788	6.08896	4.05303
1810031K17Rik	73.3338	13.779	19.0187	5.30076	5.24299
1810032O08Rik	1	4.5833	1.85025	14.9535	18.2218
1810035I16Rik	21.4444	37.4569	18.9914	55.9309	30.4047
1810035L17Rik	9.92524	16.975	5.43507	583.811	400.717
1810037I17Rik	109.732	9.23351	165.441	110.022	82.42
1810041L15Rik	2.0827	1	1	1	1
1810043G02Rik	16.7706	2.58086	5.65059	1	1
1810043H04Rik	19.154	15.2253	12.3166	90.4597	105.415
1810044D09Rik	1.0633	6.19949	1	29.9898	19.8825
1810046J19Rik	3.81746	2.9973	2.80633	164.985	87.5608
1810046K07Rik	1.27256	1	1.39988	1	1
1810048J11Rik	2.44383	2.52054	1.79272	1	1
1810049H13Rik	1	1	1	5.96827	2.47501
1810053B23Rik	2.39047	1	1	1	1
1810055G02Rik	8.16481	3.04443	6.39118	3.03527	2.51174
1810058I24Rik	33.3107	13.9256	29.8614	43.398	28.2825
1810062G17Rik	1.22516	1	1.58344	1	1
1810063B05Rik	2.71833	13.2585	2.39157	45.1107	36.4706
1810063B07Rik	6.97688	3.48907	2.87266	10.8411	6.60987
1810064F22Rik	2.28286	5.19182	1.15014	4.13285	1.90693
1810074P20Rik	31.8234	1	6.55026	3.67625	2.11881
2010001M06Rik	1	1	1	22.1729	15.9885
2010002M12Rik	78.324	3.53731	45.9694	1.77274	3.05285
2010003O02Rik	1.33924	1	2.62963	11.5935	9.62024
2010005H15Rik	1	1	1.82174	1.38984	1
2010011I20Rik	2.06889	1.34192	1.95296	2.7308	1.64715
2010012O05Rik	2.92993	1.22166	1	18.1398	13.0856
2010015L04Rik	1	1.16321	1	2.24601	3.56537
2010106G01Rik	1	1	1	5.84772	1.80516
2010107E04Rik	199.878	85.9079	176.572	1983.74	1727.42
2010107G23Rik	111.562	25.6028	65.1598	2.70911	1.06845
2010107H07Rik	4.52185	23.1034	11.2015	52.202	25.9358
2010109A12Rik	1	1	1.31688	1.10073	1
2010109I03Rik	2.07038	1.28321	2.26436	18.8891	17.121
2010109K11Rik	1.39644	1	1	1	1
2010111I01Rik	4.49517	1	1.07517	1	1
2010204K13Rik	1	1	1	3.13847	1.66103
2010305A19Rik	1.17311	2.90436	1	22.3031	20.9201
2010308F09Rik	1	1.15754	1	6.66143	3.82677
2010317E24Rik	1	3.32347	1	9.25034	14.2661
2010320M18Rik	1	3.01974	1	11.3878	12.945
2010321M09Rik	20.2283	6.98364	5.92173	8.06025	5.23976
2200002D01Rik	1	1	1	28.348	34.1544
2200002J24Rik	1	1	1	2.506	1
2210009G21Rik	55.6139	34.9531	84.2658	3.11052	2.00314
2210010C17Rik	12.623	1.76667	15.0807	1	1
2210012G02Rik	3.52752	1.96461	1.05149	1.33636	1
2210013O21Rik	7.38316	1	4.92234	6.8796	3.80202
2210015D19Rik	10.658	8.40209	2.84482	5.89156	4.06303
2210016F16Rik	1.28337	1.68021	1	23.1697	18.5969
2210016L21Rik	1	2.00923	1	14.4791	7.57473
2210018M11Rik	13.0882	2.15855	2.98431	1.15593	1
2210019I11Rik	6.14583	2.02496	5.65918	1	1
2210021J22Rik	5.86862	1.76407	5.16655	13.4122	5.07326
2210039B01Rik	1	4.16739	1	7.54494	7.7341
2210403K04Rik	3.78387	2.98554	1.37335	2.99719	3.05117
2210404J11Rik	1.30535	1	1	2.1391	1
2210404O07Rik	1	1.43595	1.361	1	1.27865
2210404O09Rik	1.33386	1	1	7.93903	1.95919
2210407C18Rik	1	1	1.28199	1	1
2210408I21Rik	1.11248	1	2.22865	2.23609	1
2210409E12Rik	1	36.6933	2.33067	511.493	245.776
2210415F13Rik	1	1	1	2.20891	1.43464
2210417A02Rik	8.00116	1	3.48029	1	1
2210420H20Rik	1	1	1	1.0373	1
2300002M23Rik	2.89733	1.21758	2.59804	1	1
2300009A05Rik	2.97307	1	4.47967	1.9221	1.29453
2310001A20Rik	1.35287	3.54265	1	10.1651	7.15341
2310002L13Rik	1	1	1	25.9021	14.0013
2310003C23Rik	14.8311	2.08744	7.50271	5.58486	4.2915
2310003F16Rik	526.418	277.215	620.883	598.492	667.762
2310003L22Rik	1	3.17197	1	5.58757	4.99676
2310004I24Rik	3.29498	2.51457	1.5309	4.74104	1
2310004N24Rik	2.95335	3.46605	1.07054	37.9771	22.7227
2310008H04Rik	34.2036	3.45297	14.367	2.55763	1.30777
2310008H09Rik	1	3.17133	1	12.05	9.44948
2310008N11Rik	1.11608	1	1	1.44991	1.45502
2310009A05Rik	4.92215	1	2.00833	26.2635	26.1355
2310009B15Rik	1	1	1	6.67731	3.78057
2310010J17Rik	1	1	1.01529	3.3216	2.20643
2310010M20Rik	1.80749	3.20363	3.57963	14.8252	13.0298
2310011J03Rik	1.72615	2.06256	1	12.9819	12.1048
2310015B20Rik	1.19472	1	1	1	1
2310016M24Rik	24.6884	21.6442	13.5492	118.174	120.916
2310021P13Rik	1.55707	1	1	1	1
2310022A10Rik	5.87333	3.2651	2.77316	3.88048	2.69765
2310022B05Rik	3.60818	1	1.20975	1	1
2310030N02Rik	1	1.17153	1	15.7595	12.1994
2310033E01Rik	17.0816	2.9263	13.6351	49.8546	33.0416
2310033P09Rik	42.2816	1	4.75357	8.13433	15.6433
2310035C23Rik	7.5145	2.9234	4.38741	3.79701	4.10876
2310035K24Rik	1.32773	1.18763	1	1.86233	1
2310036O22Rik	16.9804	29.4752	9.10452	129.255	120.163
2310037I24Rik	17.5212	13.8452	10.9242	12.3594	10.7092
2310039H08Rik	1	1	1	6.44345	6.63192
2310039L15Rik	9.29173	1485.33	375.377	86.4591	64.2113
2310040G24Rik	1	77.6508	9.17077	1522.77	1151.45
2310043J07Rik	1.77634	1	2.77973	1	1
2310044G17Rik	3.47496	1.83535	1.41614	1	1
2310044H10Rik	3.05762	1	1	4.69261	4.83022
2310045N01Rik	10.2034	5.08762	5.50282	52.5101	14.8734
2310046A06Rik	2.35826	1	2.21444	1	1
2310046K01Rik	1	1	1	1.87044	1
2310046O06Rik	1	1	1	3.20541	1.92009
2310047B19Rik	1.26417	1	1	1	1
2310047M10Rik	1	1.14478	1	1	1.90648
2310057M21Rik	10.1608	5.77672	1.05441	5.82176	5.14714
2310061C15Rik	49.2409	2.40477	11.895	41.0801	25.0164
2310061I04Rik	125.242	34.807	85.6043	2.68738	2.72629
2310069G16Rik	27.2837	5.16024	28.9663	1	1
2310079F23Rik	1	1	1	1	1.13214
2400001E08Rik	45.9562	23.1606	32.3743	106.877	97.7554
2400003C14Rik	13.6837	26.2546	6.7707	45.8685	33.2816
2400009B08Rik	1	1	1	4.04532	1.51053
2410001C21Rik	33.3059	11.3641	11.0192	39.1652	29.1841
2410002F23Rik	1.15708	2.88263	1	12.553	8.30819
2410002I01Rik	1.95304	1	1	1	1
2410002O22Rik	10.2503	5.83195	11.9596	37.1414	23.9415
2410003K15Rik	5.3734	1.64239	1.41938	73.8055	40.9839
2410003L11Rik	1	1	1	18.7256	8.24683
2410004A20Rik	14.4393	3.08294	2.5059	207.477	145.488
2410004B18Rik	19.722	17.0586	18.4762	33.3053	34.4335
2410004N09Rik	1.48325	5.31125	2.16332	100.162	161.483
2410006H16Rik	26.6258	18.5908	22.6582	394.636	473.729
2410007B07Rik	1	1.47595	1	5.28555	10.6274
2410012E07Rik	1	1	1	3.03938	1
2410012M07Rik	31.6781	2.10371	6.29068	2.55406	1.56171
2410015M20Rik	2.42456	16.3941	1.92814	99.2427	76.7522
2410016O06Rik	1	3.26095	1	4.81236	5.20121
2410017P09Rik	3.0377	1	2.00412	8.20355	9.14289
2410018L13Rik	6.06793	4.63594	9.90732	4.38895	3.60594
2410018M08Rik	4.1498	4.52205	1.50237	1	1
2410021H03Rik	7.04143	4.45042	9.16769	3.06929	3.70513
2410022L05Rik	86.0746	10.4032	32.265	55.3582	43.6447
2410042D21Rik	115.264	37.0933	74.9064	22.0974	12.0933
2410075B13Rik	1	1.30863	1	1	1
2410076I21Rik	1.99561	1	1	13.8568	4.72103
2410088K16Rik	1	1	1	6.7358	2.10699
2410089E03Rik	1.89785	1.66297	1	1.92494	1.92843
2410091C18Rik	8.21368	4.39611	4.81577	32.854	16.4394
2410114N07Rik	2.04698	4.34223	2.59043	4.88279	2.59534
2410124H12Rik	1	1	1	1.02422	1
2410127L17Rik	34.3539	7.38871	15.2051	29.0671	14.3946
2410131K14Rik	1.31679	1	1	2.19852	1.72923
2410141K09Rik	11.4509	10.1481	9.35669	85.5225	31.5907
2500003M10Rik	8.95435	15.1249	4.67886	13.7629	17.7295
2500004C02Rik	25.9713	47.1804	23.5273	92.5652	49.9645
2510002D24Rik	1	2.00252	1	4.16354	3.12351
2510003D18Rik	1.49746	1	1	1	1
2510003E04Rik	10.2549	2.50145	4.21461	5.01126	2.53897
2510006D16Rik	5.44761	3.62622	1.92971	70.9844	32.7723
2510012J08Rik	2.57927	2.2406	1	2.70318	2.69748
2510039O18Rik	1.18356	1.63255	1	3.02228	1.62004
2510049J12Rik	1.21833	3.4882	1.45381	4.06072	4.18764
2610001J05Rik	39.8857	3.67123	25.146	13.3821	7.56647
2610002D18Rik	17.5509	4.53758	7.26352	4.77596	5.82593
2610002I17Rik	1	8.51788	1	13.3249	9.87432
2610002J02Rik	3.386	1.60803	3.26562	17.6672	8.52837
2610002M06Rik	2.8792	1.09435	2.47267	1	1
2610005L07Rik	1	1	1	4.14417	4.29239
2610015P09Rik	11.286	1	2.11697	1	1
2610017I09Rik	1	1	1.18077	1	1
2610019E17Rik	1	22.936	10.0406	103.441	1585.81
2610019F03Rik	46.6583	5.92512	14.2878	28.5684	6.58925
2610020C07Rik	1	1.40011	1	1	1
2610020H08Rik	2.21661	3.13656	1	3.07203	1.46543
2610021K21Rik	15.2322	1	1.90597	2.15564	1
2610027L16Rik	1	3.01603	1	7.07226	9.01161
2610028H24Rik	1	1	1	1.13495	1
2610029G23Rik	2.50874	15.2115	5.4911	107.946	78.9332
2610029I01Rik	1	1.59816	1	7.67237	4.02896
2610034M16Rik	3.71652	2.49885	10.6944	1	1
2610035D17Rik	1.81018	1	1	1	1
2610037D02Rik	2.36771	3.16623	1.52952	1.17612	2.85664
2610039C10Rik	68.8298	20.7978	20.3797	79.767	33.5216
2610044O15Rik	1.22289	1.28616	1	35.7562	15.5458
2610101N10Rik	28.1177	3.97186	11.9965	16.4093	9.60834
2610109H07Rik	1.73629	1	1	1	1
2610203C22Rik	1	1	10.4297	1	1
2610206C17Rik	2.13673	1.11991	3.44233	2.11085	1.21422
2610305D13Rik	15.22	6.17002	213.021	115.592	26.1806
2610306M01Rik	1	1	1.06161	3.06874	1.86014
2610316D01Rik	9.39456	1.24224	8.36549	1	1
2610318N02Rik	1	7.66161	1	15.5756	13.1278
2610507B11Rik	2.19263	2.91709	1.6782	3.17379	3.10353
2610507I01Rik	39.385	28.0354	62.0715	2.94062	1.75825
2610524H06Rik	27.7159	12.4753	32.4164	46.5951	28.7356
2610528E23Rik	2.71191	3.89658	1.50342	46.0204	34.9856
2610528J11Rik	2.20594	1	1	17.9832	6.65734
2700007P21Rik	27.9372	15.1664	8.10038	8.67039	3.93577
2700023E23Rik	1	22.5149	1	25.8845	83.2424
2700029M09Rik	1887.26	175.974	699.738	126.049	84.0548
2700038G22Rik	6.15991	12.2798	4.50366	19.2576	19.9445
2700049A03Rik	73.2336	3.78904	21.3362	1.22446	1
2700050L05Rik	76.88	1.44687	9.20046	1.82832	1
2700054A10Rik	1.62823	1	3.47537	1	1
2700060E02Rik	232.611	48.2414	222.46	101.596	41.4475
2700062C07Rik	107.685	24.7799	59.9192	108.848	72.2518
2700069I18Rik	1.12995	1	1.69059	1	1
2700070H01Rik	1	1	1	4.02055	3.21337
2700078E11Rik	1.31083	1	1.47075	5.65898	6.9571
2700089E24Rik	1	1	1	1.58396	1
2700094K13Rik	25.3991	11.5461	11.4173	62.7309	47.9343
2700097O09Rik	4.29554	7.91225	2.09654	55.3916	30.3599
2700099C18Rik	11.4129	5.34122	4.34357	6.98754	7.57099
2810001G20Rik	1	1.29407	2.82243	7.32518	9.68244
2810002D19Rik	3.04415	1	9.4395	1.17269	1
2810002N01Rik	50.9952	55.6006	35.447	82.284	48.0932
2810004N23Rik	3.01107	24.1962	2.74507	48.3375	15.1768
2810006K23Rik	1.77494	34.6655	3.36701	20.3661	11.5561
2810008D09Rik	1	22.6404	1.43916	26.7697	117.157
2810008M24Rik	11.9617	13.0429	9.90491	28.8797	15.3283
2810013P06Rik	1.05861	2.77288	1	4.60784	3.97507
2810021B07Rik	1	2.7332	1	11.7405	7.71078
2810021J22Rik	1.48337	1	1	1.01037	1
2810025M15Rik	19.5931	6.81856	18.4744	63.7305	29.0104
2810029C07Rik	1	1.15323	1	1	1
2810047C21Rik1	1	1	1	1.85112	1
2810403A07Rik	32.4272	9.95155	15.6871	11.1501	8.62943
2810403D21Rik	33.2647	1.8795	14.7313	4.25766	1.12621
2810405K02Rik	1	2.41133	1	4.53764	2.27955
2810407C02Rik	30.3326	15.4112	8.6301	50.6343	38.3676
2810408I11Rik	592.477	123.518	439.901	33.6467	14.7454
2810408M09Rik	1.38718	1	1	3.35738	2.16206
2810422J05Rik	13.3413	4.87956	9.13421	85.1058	33.9663
2810422O20Rik	7.95729	1	4.20409	6.44127	3.99166
2810428I15Rik	5.05328	2.55311	1.37403	38.7583	33.4137
2810429I04Rik	1	1	1.42012	1	1
2810432D09Rik	37.7471	2.38686	12.2801	23.1584	18.2492
2810453I06Rik	88.0554	27.7873	31.6808	2.73379	1.97208
2810474O19Rik	86.4295	19.4056	54.8186	22.7631	13.2301
2900002K06Rik	1	4.38212	1	6.52519	3.12147
2900006K08Rik	3.75697	1	2.68226	1	1
2900009J06Rik	1	1	1.94202	3.36854	2.53101
2900010M23Rik	18.6392	7.42035	11.8255	122.749	83.2629
2900026A02Rik	1.68982	1	1	1	1
2900053A13Rik	1	1	1	23.6564	13.4832
2900056M20Rik	12.9368	2.11363	3.13569	1.03619	1
2900057B20Rik	1.77666	1	2.19048	1	1
2900060B14Rik	11.5267	1.50139	2.14857	19.8718	15.0564
2900064A13Rik	23.4417	20.6562	17.7128	147.24	87.1464
2900076A07Rik	2.09198	1	1	6.05656	10.226
2900092E17Rik	2.38753	3.73759	2.72692	4.95952	4.25378
2900093L17Rik	1	4.94536	1	1.03961	1
2900097C17Rik	1.14372	2.96943	1.30441	25.2247	18.3577
3000002C10Rik	1	1	1	1.05108	1
3010026O09Rik	21.7381	2.42271	9.48883	13.5007	9.0748
3110001D03Rik	42.642	2.01472	18.107	49.2667	48.8539
3110001I22Rik	207.11	11.6738	86.3701	6.88463	5.05048
3110002H16Rik	9.32305	9.36526	1.26785	44.6819	36.2407
3110003A17Rik	1	1	1	9.03651	4.98054
3110007F17Rik	7.61822	4.1935	19.8722	1	1
3110009E18Rik	189.058	3.70513	204.756	29.0834	27.7827
3110021N24Rik	2.09465	1	2.64642	1	1
3110040N11Rik	13.6481	1.93124	9.12983	27.3751	12.8496
3110043O21Rik	12.3216	3.13661	8.17827	1.17048	1
3110045C21Rik	1.79802	1	3.96418	3.46283	1.0398
3110052M02Rik	3.86356	1	1.44036	1	1
3110056K07Rik	1	5.88985	1	6.51242	2.35054
3110057O12Rik	9.14047	2.09641	4.26588	1.52382	1
3110070M22Rik	1.14712	1	1	1	1
3110082I17Rik	20.6368	2.02531	7.29834	6.36259	5.30319
3110099E03Rik	2.58004	1	1	1	1
3200002M19Rik	125.847	87.0959	87.6736	107.433	43.4735
3230401D17Rik	428.613	141.248	308.652	107.435	76.8637
3830403N18Rik	1	1	1	1.02132	1
3830406C13Rik	11.2222	5.0707	14.6223	2.5528	2.05779
3830417A13Rik	1	1	1	1.41181	1.06828
3830431G21Rik	1	1	1	1.10917	1
4430402I18Rik	1.33367	1	1.35264	1	1
4632411B12Rik	1.61423	2.17627	1.02095	4.69357	2.64808
4632415K11Rik	1.64355	1	1.3766	1	1
4632427E13Rik	1	4.17309	1	5.00355	3.67974
4632434I11Rik	38.1992	21.3085	25.549	42.6178	32.5901
4732416N19Rik	3.40324	1	2.56374	1	1
4732418C07Rik	66.7478	15.6222	27.5807	2.02964	1.21379
4732471D19Rik	1	4.76769	1	2.0345	1
4732471J01Rik	1	1	1	1	2.49766
4831440E17Rik	1	1	1	1	1.85263
4833417C18Rik	14.7383	25.0181	15.6008	37.9452	22.712
4833419F23Rik	1	1	1.1764	1	1
4833420G17Rik	43.6955	39.5424	21.7888	25.6256	54.5846
4833427F10Rik	1	1.27743	1	1	1.48657
4833439L19Rik	6.97373	4.62116	4.26945	10.196	7.50802
4833442J19Rik	7.758	1.58511	4.96416	3.60224	2.05039
4921506M07Rik	10.9826	1.19931	4.77788	1	1
4921508A21Rik	1	3.2666	2.2091	2.08007	3.97335
4921513D23Rik	26.411	18.8548	20.3764	3.43516	2.47084
4921515J06Rik	5.33022	1	8.52276	1	1
4921517D22Rik	1.35848	1	1	1	1
4921517L17Rik	6.0937	4.21405	1	3.31686	2.3543
4921523A10Rik	1.46963	1.23624	1.42971	18.1987	18.8979
4921524J17Rik	192.963	8.25882	96.1799	50.3074	33.9986
4921525B02Rik	2.39573	1	1	1	1
4921528I01Rik	3.29546	1	1	1	1
4921530L18Rik	4.8801	1	1.80344	1.30484	1.04916
4921531C22Rik	1	2.68108	1	1	1
4921531P14Rik	2.90564	1.60638	6.20044	1	1
4921536K21Rik	14.9434	1.68735	3.70488	1	1
4922501C03Rik	3.07113	1	1.64278	1	1
4922505G16Rik	1	1	1	3.69422	1.21004
4930402H24Rik	7.97141	2.00845	1.99496	7.13548	5.47382
4930404A10Rik	3.40809	8.95812	2.18215	5.36049	2.55804
4930404H21Rik	1.85212	1	1	1	1
4930405A21Rik	2.42224	1	1	1	1
4930405P13Rik	29.1202	39.6914	27.5463	57.3779	33.7137
4930412F15Rik	3.93973	1	1	1	1
4930413G21Rik	1	2.85401	1	1	1
4930414L22Rik	1.52536	1.27938	1	7.4262	2.86864
4930414N06Rik	4.94669	1.68179	2.41781	1	1
4930417G10Rik	9.37164	1	1.2515	1	1
4930417O22Rik	1.13941	1	1.06348	1	1
4930420K17Rik	81.1241	7.13731	26.6236	5.80582	2.64077
4930422G04Rik	1.40074	1.13909	1	1	1
4930423M02Rik	1.49362	1	1.93312	1	1
4930427A07Rik	1	1.71006	1	2.81156	2.57501
4930428E23Rik	1	1.48311	1	6.78323	7.67153
4930430F08Rik	1	1	1	2.06464	1
4930430J02Rik	1	7.86974	1	6.02224	7.1586
4930431A04Rik	2.5562	1	1.08094	1	1
4930432K21Rik	8.68859	1.5183	1.23334	8.76941	8.0658
4930433N12Rik	4.61731	1.97073	2.95644	1	1
4930444A02Rik	1.44464	1	1	1	1
4930444M15Rik	1	1	1	1.45421	1
4930444P10Rik	1	2.32989	3.58378	47.574	60.7048
4930447C04Rik	1	1.00803	1	2.04942	1.43701
4930451C15Rik	1	1.09317	1	1	1
4930451I11Rik	37.1024	1.44324	23.2467	1	1
4930452B06Rik	5.03153	1	2.11078	1	1
4930452G13Rik	1	1	1	1.11497	1
4930453N24Rik	53.7082	45.3702	64.2258	47.132	32.8152
4930455C13Rik	1.60267	1	1	1	1
4930455C21Rik	3.93238	5.12736	2.90617	21.3192	11.6816
4930455F23Rik	41.7463	3.5423	12.0088	1	1
4930461G14Rik	1	1	1	1.64966	1
4930468A15Rik	1	1.34628	1	6.3111	1
4930470H14Rik	2.40093	8.30065	9.24459	30.9772	14.7748
4930470P17Rik	1.38949	1	1	1	1
4930471M23Rik	11.8332	1	3.40941	3.9162	2.89845
4930473A02Rik	1.6588	1	1.75024	1	1
4930473A06Rik	7.17541	1	2.87375	1	1
4930479M11Rik	1	1	2.78267	1	1
4930480M12Rik	1.46963	1	1.09866	1	1
4930481A15Rik	1	1	1	1.62603	1.40482
4930483J18Rik	1	1	1	1.08254	1
4930483O08Rik	1	3.38206	1	22.8791	21.7105
4930486L24Rik	1	1	1	1.56354	1
4930500J02Rik	20.5966	10.2645	35.6977	40.5027	12.3444
4930500L23Rik	1	1	1	68.6243	34.0801
4930503E14Rik	7.5416	1.83353	9.40898	1.71874	1
4930503L19Rik	3.58	2.49135	4.80229	1	1
4930506M07Rik	6.1963	1.63131	5.73547	1	1
4930507D05Rik	2.80457	1	2.14695	1	1
4930511I11Rik	1.30236	1.05962	1	1	1
4930511M06Rik	1	1.11477	1.00247	1.42771	1.63388
4930513N10Rik	1	1	1	5.88127	9.96864
4930515G01Rik	4.85283	2.51361	1	1	1
4930519F09Rik	1	4.32244	1.41356	10.5682	6.38847
4930519F16Rik	1.76053	1.12166	2.62917	2.37727	1
4930519G04Rik	1	1	1.08264	2.87501	2.02854
4930522H14Rik	15.3211	4.39368	15.4884	1	1
4930524B15Rik	15.5945	1.33143	1	1	1
4930525F21Rik	3.07687	1.85998	1	1	1
4930525M21Rik	4.69037	1	1.64087	1	1
4930526L06Rik	1	1.35126	1	1	1.17958
4930528D03Rik	3.07688	2.4386	3.45878	1.11464	1
4930528F23Rik	2.36906	1	1	1	1
4930529M08Rik	2.53877	1	1	1	1
4930534B04Rik	1.95227	1	3.08234	1	1
4930539E08Rik	1.96551	1.19666	3.53242	1	1
4930539J05Rik	1	1.28323	1	3.98248	3.39691
4930544O15Rik	1	1	1	1.35012	1
4930547E08Rik	1	4.13747	1	1	1
4930547N16Rik	2.75283	1	1.69979	3.40733	1
4930548H24Rik	2.12475	5.33641	1	1.32094	1
4930549G23Rik	20.3952	6.5285	10.1263	18.6902	8.18185
4930550C14Rik	24.8105	5.03662	22.87	4.31919	1
4930550L24Rik	1.25242	1	1	61.3533	11.6497
4930555G01Rik	1	4.14202	1	1	1
4930555I21Rik	1.37009	1	1	1	1
4930556G01Rik	1	1	1	4.07684	1.92765
4930556M19Rik	2.17984	1	1.3105	1.21688	1.11879
4930558C23Rik	5.77801	3.0951	8.57266	1.18349	1
4930562C15Rik	48.0403	12.9097	44.3133	58.256	33.43
4930563M20Rik	1	1	1	1	2.02933
4930564B18Rik	1.01119	1	1	1	1
4930564G21Rik	1	1	1.0589	1	1
4930564K09Rik	75.6446	41.4443	81.3715	1.01719	1
4930568E12Rik	3.69871	1	2.78792	1	1.38776
4930578N16Rik	16.9293	1.13503	1.74962	3.31387	2.03806
4930579F01Rik	1	4.14365	1	1	1.6947
4930579G18Rik	1	1.17223	1	2.06984	2.04846
4930579G24Rik	1	3.25453	1.27682	3.85616	1.89541
4930583H14Rik	1	2.44275	1.0351	26.1726	16.3992
4930588N13Rik	64.0803	2.72972	62.3541	1	1
4930591A17Rik	1	1	1	11.8108	1
4930593A02Rik	1.56913	1	1	1	1
4931402G19Rik	2.3325	1	1	1	1
4931406C07Rik	14.8865	3.55136	6.06887	2.13662	1.13251
4931406P16Rik	47.3661	19.3024	38.2187	2.35397	2.15457
4931408A02Rik	1.5808	1	1	1	1
4931409K22Rik	1	1.35414	1	3.02889	1.90392
4931417G12Rik	4.34914	1.78384	1	7.82108	4.02777
4931428F04Rik	1	1	1	1.03483	1
4931428L18Rik	66.1547	9.13339	40.539	1	1
4931440P22Rik	1.22219	1	1	1	1
4932411L15	1	3.06745	3.7996	14.4678	12.9505
4932414J04Rik	1	1	1	1.11237	1
4932415G12Rik	2.2205	1	1.30508	1	1
4932438A13Rik	12.0646	4.02363	2.60945	1	1
4933401D09Rik	1	1.34907	1	1	1
4933402E13Rik	1	1	1	13.9559	1
4933402N22Rik	1	1	1	1	1.4104
4933403F05Rik	8.4232	3.11213	5.65831	4.6172	3.85522
4933403O03Rik	2.50998	1	4.98114	1	1
4933405D12Rik	13.4448	4.08332	13.9282	1	1.23004
4933406C10Rik	1.27281	1.11262	1.05773	1	1
4933406J08Rik	1	14.9791	1	8.23161	1.07405
4933407G14Rik	2.26454	1	2.63626	1	1
4933407H18Rik	13.6129	1.52852	5.4892	2.25547	1
4933408J17Rik	12.3025	2.21774	10.5905	18.9251	13.949
4933408N05Rik	9.40072	250.137	20.4895	170.768	149.187
4933411E08Rik	2.31343	1.94784	2.26612	1	2.47886
4933411G11Rik	1	6.34018	1	1	1
4933411K20Rik	70.3707	8.49609	28.9898	1.66882	1
4933416M07Rik	1.69193	2.58146	3.32198	3.97834	5.19893
4933417E11Rik	16.0556	2.55263	11.2286	1	1
4933421E11Rik	15.888	3.26374	7.90306	18.8525	10.3035
4933421O10Rik	1.02601	17.0173	2.18608	7.85822	12.7216
4933424B01Rik	24.335	8.43379	6.32092	14.9887	11.1884
4933426D04Rik	1	1.32564	1	1	1
4933426M11Rik	1	1.42741	1	7.57536	6.55796
4933427D06Rik	327.747	10.4142	186.498	1	1
4933427D14Rik	1.0668	1	1	1	1
4933427G17Rik	15.7099	1.65283	10.4552	1	1
4933430H15Rik	2.61993	1.41595	2.45605	1	1
4933430I17Rik	1	1	1	6.91567	3.65192
4933430M04Rik	1	1.02279	1	1	1
4933431E20Rik	2.8461	1	1.2404	1	1
4933432B09Rik	1	1	1	1.03472	1
4933433G19Rik	1.11228	1	1.00833	1.87877	1.0462
4933433P14Rik	1	3.15902	1	18.2609	12.1529
4933434E20Rik	22.2963	36.9415	25.0587	50.9652	47.4814
4933437F05Rik	1	1	1	2.94406	1
4933439F18Rik	9.75982	60.0837	20.5004	5.22538	4.40918
5031414D18Rik	1.29339	1	3.00769	1	1
5031426D15Rik	1	1.5004	1	2.11087	1.39623
5031439G07Rik	1.77991	1.42058	1	3.16585	6.29163
5033406O09Rik	1	1	1	2.37924	1
5033411D12Rik	1.39519	1	2.11985	1	1
5033414D02Rik	1	1	1	14.6194	2.67776
5133401N09Rik	5.42255	3.16485	3.48315	14.8449	5.5763
5330411J11Rik	1	1	1	1.97042	1
5330437I02Rik	5.54893	1	3.73545	1	1
5430401F13Rik	1	1	1	1.36265	1.52958
5430405H02Rik	7.59584	6.53905	6.14193	8.69865	5.01279
5430411K18Rik	3.83831	1	1.03069	1.28069	1.03977
5430416N02Rik	1	7.81821	4.31629	25.9212	34.7533
5430437P03Rik	13.2602	2.02489	4.51097	15.787	10.3957
5530601H04Rik	3.2058	1	2.13793	1.8775	1.02525
5730403B10Rik	12.0874	8.73844	4.50794	6.7203	4.96599
5730403I07Rik	3.7511	1	4.05146	1	1
5730408K05Rik	1.82618	17.73	9.28114	59.0949	258.782
5730419I09Rik	142.005	24.076	29.3233	1.15121	1
5730437N04Rik	8.13917	10.9552	1.49717	33.4524	23.2309
5730455O13Rik	20.6453	1	9.62395	18.471	10.6401
5730455P16Rik	1	2.05534	1	3.72009	2.14208
5730469M10Rik	17.1343	2.96838	6.34874	16.2799	1.68901
5730480H06Rik	1	1	1	1.16724	1
5730494M16Rik	88.6646	24.1316	103.185	1.89014	1.45949
5730494N06Rik	50.2323	9.37693	68.4853	15.0039	8.57324
5730507C01Rik	1.96915	7.15643	6.86205	58.8668	31.0506
5730508B09Rik	1	1	1	2.89435	1.8502
5730528L13Rik	26.7416	3.73701	15.5246	2.2715	1
5730577I03Rik	1	1.29169	1	1	1
5730590G19Rik	41.6049	6.13542	14.0152	4.58732	3.14922
5830403M04Rik	2.46695	1	1	1	1
5830415F09Rik	5.95041	1	2.82869	10.5439	9.70409
5830416P10Rik	1	1	1	1.33204	1
5830417I10Rik	4.1929	2.91977	2.24702	4.04792	2.76895
5830418K08Rik	9.68199	1.50174	4.08573	2.25188	2.01827
5830433M19Rik	1	2.32137	1	15.4201	15.4544
5830473C10Rik	2.29707	1	3.07987	1	1
5930416I19Rik	21.1681	9.82279	11.5714	5.32048	2.962
5930434B04Rik	6.83551	1.5366	1.55287	2.53396	1.44955
5930438M14	1.65854	1	1.80266	1	1
6030422M02Rik	1	1	1	1.55278	1.52929
6030440G07Rik	1.2191	1.34832	1.40477	3.95352	3.23254
6030446N20Rik	3.10629	1	3.36526	1	1
6030458C11Rik	38.9883	3.67844	19.4461	4.68001	2.77194
6030468B19Rik	1	1.713	1	1	1
6230409E13Rik	1.00016	1	1	1	1
6230427J02Rik	1	4.59767	1	3.32399	3.19275
6330406I15Rik	1	1.22722	1.78965	2.10213	1.32185
6330409N04Rik	24.0542	13.2177	13.6533	94.8739	59.9663
6330410L21Rik	2.15589	1.05251	2.65973	1	1
6330418K02Rik	1	1	1	1.01817	1
6330503K22Rik	30.8692	7.41836	15.9451	3.04456	1.5949
6330578E17Rik	9.5318	1.93022	2.49325	13.6215	6.85498
6430527G18Rik	1	1	1	9.30635	7.2588
6430548G04	1	3.95598	1.09694	10.4357	6.15753
6430548M08Rik	1.36508	1	1	1	1
6430562O15Rik	1.07518	1	1	1.10392	1
6430573F11Rik	1	1.18358	1	1	1
6430704M03Rik	1	1	1	1.88574	1.87832
6430706D22Rik	13.1257	3.99379	15.5422	8.93252	8.01503
6530401N04Rik	3.66477	1	1	5.28034	1.27237
6720401G13Rik	1	1	1	1.07231	1
6720456B07Rik	105.93	20.0158	65.0197	219.106	120.973
6720463M24Rik	39.477	15.9994	15.8176	20.2421	16.0952
6720468P15Rik	44.2496	4.34621	7.44014	1	1
6720489N17Rik	8.51162	7.32652	15.2532	4.13855	1
6820431F20Rik	1	1	1	1.20164	1
7420426K07Rik	185.966	11.6263	144.645	1	1
7420461P10Rik	187.677	16.7023	91.7098	1.65567	1
7420700N18Rik	1	1	14.3781	1	1
7420701I03Rik	2.68371	1	7.77053	1	1
8030411F24Rik	1	1	1	6.32665	1
8030423F21Rik	1	1	1	1.1789	1
8030462N17Rik	11.344	3.0435	6.74215	1	1
8430403D17Rik	1	1	1	1.77297	1
8430406I07Rik	2.57084	1.6624	1.2371	19.5335	9.16843
8430410A17Rik	601.058	23.5767	188.719	1	1.03479
8430410K20Rik	28.8531	3.34263	7.80616	4.94429	2.52358
8430419L09Rik	2.91999	1	1	1	1
8430427H17Rik	8.14941	2.01677	7.58917	1.9622	3.23179
8430429K09Rik	6.5506	1.96589	4.4727	2.22952	1.5384
9030025P20Rik	1	1	1	3.86068	2.8253
9030425E11Rik	2.14656	2.48352	2.79144	4.32485	1.35051
9030624G23Rik	1.47245	9.96903	4.10245	11.5752	6.41019
9030624J02Rik	9.69558	1.12466	6.26733	15.3064	9.03436
9130011E15Rik	8.61042	2.16453	2.63244	2.79438	1.48611
9130011J15Rik	7.35012	12.5476	7.53023	45.2617	30.2361
9130015A21Rik	1	1	15.2798	1	1
9130023H24Rik	8.89118	4.55052	5.25107	1	1
9130024F11Rik	2.20224	1	1.50437	1.38915	1
9130209A04Rik	1	1.29315	1	1	1
9130221F21Rik	1	1	1	1	1.64394
9130221H12Rik	3.60313	1	1	1	1
9130227L01Rik	1	3.21746	1.19866	1	1
9130401M01Rik	2.69857	2.28669	1	37.2343	27.558
9130404H23Rik	7.00448	1	5.82486	1	1
9130409I23Rik	30.6539	4.63092	20.9719	1	1
9230102K24Rik	1	1	1.18773	1	1
9230104L09Rik	5.06317	1	1.02391	1	1
9230110C19Rik	45.8515	13.8446	52.0282	7.44424	1.9598
9230114K14Rik	5.35065	2.67595	2.86675	12.8739	3.44138
9230115E21Rik	417.563	62.474	245	1	1
9330020H09Rik	1	1	1	1	2.90314
9330133O14Rik	1.12053	1	1	1.01726	1
9330158H04Rik	1	1	1	1.13646	1
9330159M07Rik	1	7.58893	1	19.8013	7.4694
9330182L06Rik	1.5899	1	1	1	1
9430008C03Rik	1	1.52644	1	6.1615	6.91352
9430015G10Rik	17.2834	5.08873	2.2907	3.04331	1.96833
9430016H08Rik	1	1.69339	1	42.9335	37.4834
9430021M05Rik	4.25672	1.37899	3.71376	1	1
9430023L20Rik	14.5694	24.8952	6.56951	50.0634	52.525
9430037G07Rik	1	3.97812	1	1.77316	1.73402
9430038I01Rik	50.517	42.5337	25.0462	15.4973	12.498
9430060I03Rik	1	1	1	1.13358	1
9430083A17Rik	1	1	1	1.19744	1
9530008L14Rik	18.4975	1.79371	7.82357	20.888	9.45508
9530026F06Rik	1.43488	1	1	1	1
9530027J09Rik	1	2.91972	1	4.23641	3.51835
9530051G07Rik	1	1	1.14336	1	1
9530068E07Rik	63.7792	7.33834	23.3041	8.09971	9.8505
9530077C05Rik	1	2.61149	1	1	1
9530080O11Rik	1.58682	1	1.3789	1	1
9530091C08Rik	17.1232	12.8611	26.4067	1	1
9630033F20Rik	7.64566	19.3243	2.58817	40.1227	47.2364
9830147E19Rik	1	1	1	1.85498	1
9930005F22Rik	1.22134	1	1	1	1
9930021D14Rik	1	1	1	3.66466	2.8355
9930021J03Rik	1	1.00292	1	1.49137	1.31677
9930104L06Rik	1	5.11079	1	3.69644	1.6594
A030009H04Rik	8.27711	1	2.59505	1.24028	1.18915
A130010J15Rik	1	1	1.00136	2.03767	1.02611
A130022J15Rik	1.12733	1	1	3.82299	2.25137
A130040M12Rik	6.74742	12.8674	10.8557	12.5956	8.1353
A130049A11Rik	6.32728	1.07604	2.88764	1.07363	1
A130077B15Rik	1.27676	6.06152	5.82416	8.51459	8.52861
A1bg	9.14759	1.29539	6.4159	1	1
A230046K03Rik	4.88199	1	1	5.5702	5.10563
A230072C01Rik	4.31005	76.9448	8.4606	36.9026	46.8442
A230072E10Rik	1	1.3598	1	1	1
A230073K19Rik	3.36515	1	1	1.11262	1
A2ld1	1	1	1	9.57499	1.94625
A330009N23Rik	2.14117	1	1	1	1
A330032B11Rik	33.3222	28.979	33.2466	39.4714	21.2384
A330040F15Rik	2.77912	1	2.22541	1	1
A330049M08Rik	1	2.18997	1	1.98829	1.66409
A330069E16Rik	403.233	344.765	188.406	718.874	380.647
A330093E20Rik	18.7757	2.11526	11.9238	1	1
A430005L14Rik	25.1257	7.21815	7.08757	69.957	70.5147
A430033K04Rik	169.431	1.67563	54.1276	1	1
A430078G23Rik	1	5.42785	1.37784	3.1744	9.76706
A430084P05Rik	5.99921	1.13514	1	1	1
A430089I19Rik	1	1	1.3791	1	1
A430093F15Rik	1.25093	1	1.38503	1	1
A430107P09Rik	1	1	1	1.04006	1
A4galt	1.45339	3.72112	1.79831	4.9618	2.40791
A530032D15Rik	2.43208	28.2442	5.41625	25.2387	15.0031
A530046M15	1.96226	1	1.06318	1	1
A530054K11Rik	1.19936	1	1	3.20544	3.56518
A530064D06Rik	1	2.94027	1	1	1
A630001G21Rik	1	1	1	4.73994	1.03382
A630007B06Rik	141.144	37.4194	44.7158	1.31904	1
A630010A05Rik	5.78065	1	5.48938	1	1
A630020A06	1	1.28148	1	1	1
A630055G03Rik	154.512	159.427	99.9308	289.401	156.507
A630066F11Rik	1	1	1.0015	1	1
A630072M18Rik	1	3.40949	1	1.51138	1.04713
A630075F10Rik	1.74808	25.284	3.94079	9.24966	44.2426
A630089N07Rik	3.42311	9.20386	9.07234	23.7187	17.351
A630095E13Rik	121.293	18.9475	157.513	1	1
A730011L01Rik	1.2637	1.66493	1	2.4367	1.9644
A730017L22Rik	1	1.32792	1.23524	2.16379	1.72413
A730020E08Rik	1	1	1	2.85257	2.35259
A730082K24Rik	105.921	19.3856	167.737	1	1
A730085A09Rik	1	1.68827	1	5.3966	2.09804
A730098P11Rik	1.23656	1	1	1	1
A830007P12Rik	73.5446	59.7955	45.5227	132.814	58.0663
A830010M20Rik	3.0991	1	1	1	1
A830018L16Rik	1	1	1.29052	1.05453	1
A830080D01Rik	1	3.39485	1	6.82556	5.89546
A830093I24Rik	1	1	1	3.20676	1.73492
A930001N09Rik	1.90777	2.80372	1.65783	4.27766	4.3127
A930005H10Rik	8.08516	1.94326	3.18006	3.33147	1.6429
A930012L18Rik	1.36644	1	1	1	1
A930013F10Rik	1	1	1	1.23919	1
A930015D03Rik	21.8135	9.68498	1	1	1
A930017M01Rik	1.95064	1	1	1	1
A930018P22Rik	2.20328	1	1	1	1
AA388235	1	1	1	1	1.15137
AA415398	4.37699	29.7602	3.00106	1	1
AA465934	1.02573	14.2158	11.782	11.3879	30.1829
AA467197	1	1	1.8538	214.742	116.824
AA474331	2.7265	1	1.11297	1	1
AA536875	111.28	16.3949	52.1182	1	1
AA545190	637.484	138.321	591.194	1	1
AA619741	31.2898	3.54377	6.28521	1	1
AA792892	110.134	104.686	142.177	8.8845	10.9982
AA960436	3.41597	1.53573	1.79416	7.01031	1.66286
AA987161	7.60251	1.043	4.45627	4.40991	5.2362
AB099516	3.2915	1	1.85096	1	1
AI314180	47.6737	7.20787	17.9991	7.26265	8.09709
AI314976	58.7284	10.016	22.7666	76.3803	29.0584
AI316807	7.80466	1	4.3288	3.88135	1.07077
AI317395	1	1	1	1.60006	1
AI413582	20.2973	8.16496	12.9515	24.0068	24.4386
AI414108	1	1	1	1.19056	1
AI427809	1	4.25673	1	1	1
AI429214	6.27768	1	1	1	1
AI450353	1	1	1	1.72124	1.50239
AI462493	1	28.0445	1.92154	118.658	160.196
AI463170	5.12738	1.12401	5.49509	1	1
AI464131	1	3.19195	1	2.37553	1.57087
AI506816	28.572	38.4356	23.1279	44.4731	25.5949
AI597468	1.10372	2.33364	1.13248	18.5641	10.656
AI597479	15.4094	2.74065	8.48742	7.56107	2.58967
AI661453	1	1	1	1	1.49669
AI662270	1	1	1	30.1751	25.7891
AI837181	1	1	1	1.11066	2.07889
AI846148	5.83216	2.46207	1.56272	2.28875	3.10152
AI848100	30.9404	3.37801	7.34578	1.96523	2.33209
AI848285	2.94345	1	1.15116	1	1
AI987944	393.666	53.4457	232.383	1.69627	1
AK010878	6.87508	44.2344	19.249	112.924	64.7627
AU015228	1	46.9753	2.2919	1	1
AU015836	157.043	28.4684	100.995	1	1
AU016765	197.524	20.2766	170.789	1	1
AU018091	3.83636	5.15968	1.71418	71.9343	33.9788
AU019823	21.3996	4.34044	7.27758	9.72573	9.50476
AU019990	2.3458	9.55352	3.58771	3.7433	5.04398
AU021063	23.6904	1.54354	8.94616	1	1
AU021092	1	1	1	6.35599	1
AU022252	1	3.32947	1	3.92932	3.88486
AU022751	858.304	38.5898	295.667	5.24381	1.6761
AU023762	5.86576	2.1384	3.18194	4.82078	2.75471
AU040320	13.9204	4.4392	3.95272	1.03733	1.26354
AU040972	1	1	1	2.9025	1
AU041133	1	1.056	1	5.14931	3.84586
AV051173	5.2431	2.57299	3.32834	1.17325	1.39702
AW146020	1.74877	1	1	1	1
AW146154	14.6791	1.33479	3.39243	1.53022	1
AW209491	1.22638	2.85403	1	13.5025	5.7311
AW495222	8.03667	2.11761	13.1542	3.91692	2.37437
AW549877	5.09694	1	3.33763	2.57986	1.14241
AW551984	1.60484	1	1	1	1
AW554918	12.146	2.87105	7.37215	1	1
AW555464	9.83137	2.26013	3.1521	1.04874	1
AY074887	2.469	1.73365	1.56301	17.2224	7.63188
AY358078	2.18633	1	5.6915	1	1
AY512915	18.6278	11.3788	36.0039	1	1
AY512931	1	1.43663	1.32402	1.03002	3.35538
AY761184	1	2.79654	1	1	3.73279
AY761185	1	1.13585	1	1	1.39019
Aaas	23.0472	6.01079	8.77148	37.755	18.5736
Aacs	1	2.51739	1	13.0503	17.4494
Aadac	10.4505	1.48171	9.30679	1	1
Aadat	2.7912	1	1.93529	1	1
Aagab	7.03183	1	3.49294	3.26445	1.34814
Aamp	27.7888	6.04565	10.7752	35.8118	28.3516
Aars	2.47648	1.73648	1	4.54686	6.91004
Aarsd1	1	1	1	28.9505	8.56862
Aasdh	4.73038	1.11932	1.21158	2.1354	1.26972
Aasdhppt	11.8211	10.729	3.6877	18.6368	26.7401
Aass	7.79744	1	2.60482	1	1
Aatf	2.19855	3.04017	1	21.3362	15.9503
Abat	1.45682	1	1	1.18892	1
Abca1	1	1	1	1	2.04383
Abca13	1.84241	1	1.20642	1	1
Abca17	1	1	1	1.55715	1.41551
Abca9	1.62948	1	1	1	1
Abcb10	1	1	1	3.07095	2.23151
Abcb1a	1	1	1	2.39161	2.01026
Abcb1b	18.6838	1.27545	8.36515	6.98061	2.62307
Abcb4	2.44418	1	1.62885	1	1
Abcb5	1.8597	1.26809	1	10.9733	5.54235
Abcb6	1.99705	1.09039	1	3.17447	4.81253
Abcb7	11.392	2.35662	6.35138	10.4982	5.70849
Abcb8	4.55497	1	1.2758	1.13402	1.16268
Abcb9	5.68908	1	1.8026	1	1
Abcc1	2.00001	1	1	1	1
Abcc3	2.5292	1	1.09165	1	1
Abcc4	5.8692	1	2.06711	1	1
Abcc5	1.20867	1.71356	1.24953	8.90382	7.90744
Abcd3	18.9313	1.44269	1.58575	12.1142	6.41771
Abcd4	2.1105	1.25627	1.35675	6.59768	4.3405
Abce1	3.87421	8.61195	3.70487	70.9112	33.8545
Abcf1	18.1484	8.23464	4.47733	26.8079	25.2124
Abcf2	42.5266	21.0047	22.4348	42.1062	27.6652
Abcf3	28.3204	2.85967	11.6018	8.05046	6.407
Abcg1	8.36951	1	1.58714	1	1
Abhd10	5.52557	1	3.57872	8.16733	2.59792
Abhd11	48.1459	5.66148	20.104	22.7769	11.2085
Abhd12	20.3507	7.59893	8.09549	2.60148	1.36415
Abhd12b	1	1	1	3.92844	2.81067
Abhd13	47.1268	3.85528	13.6611	4.52742	3.02743
Abhd14a	1	1	1	4.90277	1.37969
Abhd14b	1	3.63336	1	1	1
Abhd16a	24.8763	1.36446	7.99268	1.39689	2.29177
Abhd2	2.61076	1	1.05558	1	1
Abhd3	12.586	1.50062	3.44769	3.52434	2.77439
Abhd4	72.4608	10.7008	34.1225	11.5895	2.25428
Abhd5	6.5979	1.35611	3.77811	9.14852	2.46848
Abhd6	23.5677	39.7633	6.84933	98.8593	102.439
Abi1	84.7375	14.5989	35.7203	12.3535	12.6494
Abi2	1.42351	1	1	2.04678	1.32986
Abi3bp	5.49407	1.03858	5.81553	1	1
Abl1	2.87195	1	1	1.04619	1.29639
Abl2	43.4547	12.9113	18.3382	1.88647	1.72384
Ablim1	5.58242	1	1.92039	1.20108	1.23395
Ablim2	5.98018	1	2.57242	1	1
Abo	1	1	1	5.24297	2.33468
Abr	9.26388	2.72344	4.91332	1	1.02004
Abt1	1.93481	245.134	58.7149	30.7139	20.0264
Abtb1	2.87045	1	1	1.69603	1.6656
Abtb2	2.53793	1.34137	1	1	1
Acaa2	1.19872	1	1.05123	21.1699	10.1697
Acaca	1	1	1	1.1191	1.36806
Acacb	1.08985	1	1	1	1
Acad11	4.4781	1	1	4.21416	1.80545
Acad8	1	1	1	16.1972	6.82741
Acad9	1	1	1	14.4661	6.73396
Acadl	4.2228	1	1	125.598	118.201
Acadm	49.9271	23.1736	48.492	194.025	133.632
Acads	1	1	1	3.70874	3.36832
Acadsb	11.3347	2.14814	5.95875	1.07522	1
Acadvl	1	1	1	5.39431	2.10651
Acap2	13.218	1.47578	4.14542	1.13554	1.03253
Acap3	1	1.34779	1	1	1
Acat1	64.627	9.09871	29.0371	14.4658	8.20684
Acat2	3.73035	2.6001	1.0817	10.558	6.52903
Acat3	2.93835	5.78053	1.19194	32.7749	36.1132
Acbd3	128.632	4.23939	42.9907	5.81835	5.45836
Acbd4	1	1	1	1.78261	1
Acbd5	48.7274	16.2951	29.394	16.5729	14.3365
Acbd6	19.9874	5.38211	12.8544	23.497	20.6492
Acbd7	22.5411	11.8369	13.6953	3.07898	2.53477
Accsl	955.192	133.898	480.465	2.61838	2.14011
Acd	82.6903	16.9287	49.5341	12.8516	12.3924
Acer1	1.31151	1	1	3.61074	2.87291
Acer2	1	1.51145	1	4.1242	2.26022
Acer3	3.13819	1	1.27064	5.71538	2.75706
Acin1	3.64918	1	1.45277	4.91828	4.52002
Acly	9.55404	4.4736	4.69745	12.2562	19.5117
Acmsd	1.26812	1.05704	1	1.93964	1
Acn9	13.9694	12.4353	7.72138	18.3092	8.16253
Acnat1	184.876	190.619	399.844	6.45875	3.57176
Aco1	5.48526	1	1.97463	3.95265	2.68964
Aco2	4.95887	2.64795	4.51782	17.1378	14.4298
Acot1	1	1	1	1.78056	1
Acot11	2.60945	1	1	3.8097	3.67965
Acot13	7.65944	10.8851	9.93722	50.3614	36.5333
Acot2	1.00991	1	1	10.2306	1.03429
Acot3	12.6368	2.65628	7.4269	1	1
Acot4	2.49166	1	1.23887	1	1
Acot7	11.4536	4.65506	6.59267	17.7396	8.89851
Acot8	4.78296	7.6644	1.54894	26.7766	17.8013
Acot9	40.877	2.47496	8.56996	54.9058	22.8427
Acox1	3.25319	4.18	2.59483	2.81438	1.92899
Acox3	14.1796	1.1355	4.43914	1	1
Acoxl	5.22933	1	2.16476	1.32346	1
Acp1	34.0294	1.32298	7.24792	73.3672	23.5616
Acp2	1	1	1	1.0716	1
Acp5	4.20111	1.23416	1	14.5168	14.7372
Acp6	19.9826	1	2.66326	1.58534	1
Acpp	9.54799	1	3.31257	7.09188	2.35998
Acrbp	1	1	1	1	1.18187
Acrv1	1.04241	1	1.81565	1	1
Acsbg1	1	1	1	1.33136	1
Acsf2	1	1	1	1	1.13134
Acsl1	12.4793	2.36414	4.01126	1	1
Acsl3	71.9611	6.65346	25.0182	7.87532	5.72545
Acsl4	4.82498	2.72566	1.75262	22.7051	35.2744
Acsl6	1.6114	1	1	1	1
Acss2	1	1	1	1.73101	1
Actb	66.6778	22.9229	72.6445	881.006	568.201
Actg1	65.593	12.0403	21.2983	718.147	494.399
Actg2	1.22823	1	1	1	1
Actl6a	30.1973	14.5757	23.0365	49.8872	47.1642
Actn1	3.79003	1	1	3.03451	3.69336
Actn2	1	1	1	25.1697	24.03
Actn3	3.33197	1	1.11604	1	1
Actn4	24.0233	2.17166	4.19686	24.8356	16.6097
Actr10	53.0406	32.5942	19.1569	91.6942	57.9403
Actr1a	49.6356	10.8964	18.7766	8.37219	4.88574
Actr1b	1	1	1	7.30809	5.58991
Actr2	84.0567	11.7152	59.0274	54.7036	29.4701
Actr3	85.3777	26.1956	65.2054	35.8032	23.9829
Actr3b	1.98069	1	1.37632	1	1
Actr5	1	1.38882	1	4.10935	5.51053
Actr6	7.10838	11.7701	4.46438	36.225	29.4816
Actr8	17.6666	1	6.18989	5.13563	4.3643
Acvr1b	2.00667	1	1	1	1
Acvr2a	1.69766	1	1	2.95744	1.72882
Acvr2b	5.29956	1	1	2.66308	1.10274
Acy1	1	1.46747	1	2.78586	2.82468
Acy3	4.74618	8.55569	3.67469	6.19089	11.1418
Acyp1	1.17749	9.28753	2.02898	35.4644	11.6597
Acyp2	1	1	1	28.5822	10.2515
Ada	4.56077	1	8.54486	4.81322	1
Adal	1	1	1	4.71569	1.25237
Adam10	33.2631	5.668	12.1678	12.8982	18.677
Adam15	1	1	1	1.07919	1.13742
Adam17	20.2628	10.0315	13.2197	16.5237	15.7547
Adam22	1.05032	1	1	1	1
Adam28	1	1	1	1.04618	1.14601
Adam32	3.86869	1	1.7391	1	1
Adam7	1	1	1.107	1	1
Adam9	5.66707	1.62349	2.26591	3.71383	1.57386
Adamts17	1.57198	1	1	1	1
Adamts3	5.58107	1	2.11207	1	1
Adamtsl1	11.2195	1.31939	3.71371	1	1
Adar	12.1149	1.86924	4.57719	1	1
Adarb2	5.12592	1	4.39006	1	1
Adat1	1	1	1	1.17688	1.01892
Adat2	5.15556	1	2.36926	18.6143	9.43631
Adat3	1	1	1	2.65475	2.98761
Adc	1	1	1	1.02102	1
Adck1	3.18563	1	1.15244	2.54538	3.33861
Adck2	1.57893	1	1	1	1
Adck3	1	1	1	1.12806	1
Adck4	1.7401	1	1	1.22765	1.15572
Adck5	1	1	1	2.06088	2.19529
Adcy2	2.63422	8.36839	1	1	1
Adcy5	1.6637	1	1.04209	1	1
Adcy9	3.70681	1	1.10788	1.8062	1.21859
Add1	42.7901	5.3511	14.1204	3.64482	7.77324
Add2	1.2655	1	1	1	1
Add3	13.6019	1.16507	3.8521	1	1
Adh5	239.221	43.4981	140.619	25.9032	11.3155
Adhfe1	2.62187	1	2.02242	1	1
Adi1	1.67495	19.0765	1.33199	25.573	20.7216
Adig	1	1	1.80262	1	1
Adipor1	9.10163	14.3418	6.47691	32.2844	18.4929
Adipor2	7.46886	2.73314	3.08903	1.83784	1.80112
Adk	62.736	7.34367	55.4229	10.2571	4.85751
Adm	1	4.14838	1	1.15301	1
Adm2	54.3755	12.9528	27.1799	1	1
Adnp	1	3.5028	1	9.07173	10.0386
Adnp2	7.02595	1.16457	2.30311	1	1
Ado	1	1	1	2.23419	1
Adpgk	42.7672	3.19265	5.66605	4.8656	2.95751
Adprh	14.0765	1.69574	5.80029	9.54756	8.76171
Adprhl2	1	1.08772	1	4.47043	3.07871
Adrb3	1	1	1	2.14029	1.47648
Adrbk1	1	1.14476	1	4.90221	6.02017
Adrm1	30.5496	16.228	7.84266	114.77	116.762
Adsl	1.44576	13.9987	1.06233	26.9616	14.2388
Adss	204.718	27.2757	89.6088	32.1546	15.3443
Aebp2	19.8758	17.2894	34.4207	32.3811	15.0994
Aen	1.75646	4.98036	2.4531	26.3899	12.7863
Aes	5.08153	2.00606	1.86245	1	1
Afap1	3.44134	1	2.60242	1	1
Afap1l2	69.0442	4.09151	9.09188	1	1
Aff1	6.43567	6.29961	3.24057	3.90876	4.05398
Aff3	2.56847	1.32499	1	1	1
Aff4	1	2.87726	1	3.32359	3.30932
Afg3l1	1	1	1	4.01896	3.04445
Afg3l2	22.9758	2.90225	6.93872	2.96286	3.22374
Afmid	3.56818	1	1.27618	8.87951	5.11152
Aftph	12.4206	5.97307	8.28478	4.8209	4.90992
Agap1	4.5213	1.25727	1.42582	1	1
Agap3	3.52527	1.1453	1.92886	1	1
Agbl2	31.5748	2.59607	1	1.41038	1
Agbl3	2.84318	1.12667	2.56497	1	1
Agbl5	5.29118	1.10243	1.77899	1	1
Agfg1	15.4923	6.50127	14.7656	9.26834	8.00544
Agfg2	4.08931	2.36939	1	1.85204	1.61624
Aggf1	4.54688	6.04248	2.90245	17.9614	13.0573
Agk	27.8488	1.90784	10.9187	7.59353	4.56136
Agl	6.2418	4.41674	1.86158	9.68719	4.65627
Agmat	1	2.48252	1	15.048	11.9892
Agpat1	14.492	6.30694	11.7844	3.10388	2.14114
Agpat2	6.00091	1.92312	2.57247	73.4843	37.7628
Agpat3	1	1	1	1.35228	1.21295
Agpat5	8.20131	7.35827	3.17682	45.9378	32.6256
Agpat6	12.965	3.37998	4.95486	1.08032	1
Agpat9	3.91741	10.0927	1	35.2301	58.1024
Agphd1	1	1	1	1.53171	1.14133
Agps	25.6881	9.45497	13.2869	7.27537	4.9753
Agr3	79.1706	11.7467	34.3877	1	1
Agrp	1	1	1	22.0292	20.849
Agtpbp1	62.5046	18.6291	33.6868	1.10731	1
Agtrap	1.57133	1	1	6.15168	4.54238
Agxt2l2	4.34424	1	2.30507	1.3171	1
Ahctf1	32.6118	16.3421	12.7044	9.16918	8.56129
Ahcy	6.44304	1	1.30224	12.5144	6.82002
Ahcyl1	14.1172	4.25243	5.46695	7.95014	3.09328
Ahcyl2	2.51497	1.28243	1.66645	1.23203	1.38171
Ahdc1	2.59823	1	1.07616	1	1
Ahnak	5.40343	1.02963	10.2552	3.19954	2.11016
Ahr	11.9346	1	2.86401	1	1
Ahsa1	286.495	66.9019	167.867	90.4129	57.5876
Ahsa2	30.4962	12.4312	19.7742	13.3696	13.8525
Ahsg	1	1	1	1.07283	1
Aicda	1	1.09166	1	1	1
Aifm1	11.3289	5.60029	3.08953	12.7587	9.26302
Aig1	18.7623	1.7772	22.0555	1	1
Aim1	4.80331	1	3.01523	1	1
Aimp1	11.3922	1	2.0477	134.476	71.6906
Aimp2	19.9079	46.9771	7.73905	97.0644	74.2929
Aip	7.82544	10.4908	4.10315	20.2749	16.8818
Aire	2.50829	1	1.15417	1	1
Airn	2.30245	1	1.75084	1	1
Ajap1	1	4.56018	1	1	1
Ak1	1	1	1	1.03333	1
Ak2	160.525	6.78607	35.0263	46.3309	20.1632
Ak4	18.5333	1.6446	2.84344	25.1854	30.7179
Ak5	4.00665	1.28757	2.09665	1	1
Ak7	1	1	1	9.90602	2.71726
Ak8	1	1	1	3.01099	1.41928
Akap1	22.4279	5.40631	5.4122	14.0154	12.5227
Akap10	30.9086	6.89467	19.3053	1.858	1.43732
Akap11	2.63185	1	1.50767	1	1
Akap12	29.7832	3.45198	12.9347	7.8578	17.0482
Akap13	6.39295	1	1	1	1
Akap17b	41.1962	9.75293	28.4126	1.44844	1
Akap2	27.3562	2.93684	20.9327	1	1
Akap6	1	1	1.33544	1	1
Akap7	56.2081	13.1265	40.1974	1.03501	1
Akap8	4.83918	17.7324	2.9199	20.6052	21.6058
Akap8l	1.44057	2.15167	1	5.57473	3.9119
Akap9	2.7148	1.61865	2.98863	1	1
Akirin1	1	5.05557	1	24.9374	18.3745
Akirin2	320.74	28.7669	117.76	22.9655	19.1226
Aknad1	14.4633	1.29032	7.75517	1	1
Akr1a1	117.515	21.1108	36.8656	259.833	104.098
Akr1b10	1	1	1	1.53762	1
Akr1b3	7.14294	1	1.92907	1	1
Akr1b8	1.62746	1	3.86084	149.187	20.5549
Akr1c14	1	1	1	1.94825	1
Akr1c21	1	1	1	1.17599	1.73534
Akr1cl	7.10389	3.23104	6.92939	1.64309	1
Akr1e1	3.45004	1	1.22098	4.41602	1
Akr7a5	2.10466	1.15706	1	3.43042	1.61602
Akt1	18.9089	7.24964	9.66102	2.65901	4.15936
Akt1s1	4.4951	1	1.43811	4.06796	5.38544
Akt2	13.591	5.77533	7.7076	4.64665	4.47472
Akt3	29.975	12.4987	15.0045	1.12364	1
Aktip	20.0722	4.90917	12.7079	8.29754	1.84009
Alad	5.57489	1.75513	1	26.9493	15.7661
Alas1	10.0082	1.76485	1.14416	9.56852	12.2842
Aldh18a1	7.50124	1.48509	4.96747	1	1
Aldh1a2	31.5522	1.19649	11.071	1	1
Aldh1l1	1.00827	1	1	1	1
Aldh2	7.63736	1	2.70997	1.47526	1
Aldh3a2	4.4113	1	1.87792	1.51588	1
Aldh4a1	7.25837	1	1	2.61857	1.01047
Aldh5a1	1.22953	1	1	1	1
Aldh6a1	10.4812	2.56728	10.7256	5.3464	1.38989
Aldh7a1	6.73432	1	2.17911	1.02524	1
Aldh9a1	107.336	19.9776	50.9962	6.21284	2.12156
Aldoa	30.4602	18.2497	9.51671	94.7102	75.565
Alg1	2.95428	1	1	9.28348	3.23366
Alg10b	25.1364	3.13019	8.04628	1.25281	1.17379
Alg11	2.27092	1	1	4.38574	2.91902
Alg12	4.99519	1.34616	1.79686	1.65016	1.25556
Alg13	100.446	26.7654	36.5561	113.422	58.7785
Alg14	2.55004	5.39677	2.47936	63.1146	27.4342
Alg2	5.54995	1	1.73277	2.91691	2.91918
Alg3	5.04889	1.28139	3.38025	21.6377	12.4442
Alg5	1	1.12442	1	24.7219	15.1202
Alg6	1	1	1	2.79301	1.94211
Alg8	2.95716	1	2.32194	18.9352	7.93016
Alg9	4.72506	1.59835	2.58703	2.62331	1.70713
Alkbh1	3.9491	6.00852	1.54018	8.66469	4.01158
Alkbh2	22.6532	5.13225	12.1375	17.9411	13.4009
Alkbh3	2.10651	1	1.14121	22.6786	7.49959
Alkbh4	1	3.33075	1	4.15321	2.42228
Alkbh5	98.0828	20.3516	25.3291	8.88971	4.98926
Alkbh6	1.30651	1	1	15.1055	6.09124
Alkbh7	20.7898	3.33603	4.85949	28.7593	23.6598
Alkbh8	1	1.27607	1	3.90762	1.40219
Allc	1	1	1	6.52651	4.91386
Alms1	4.43654	1.63027	1.85678	1	1
Alms1-ps2	3.92243	1	1.69512	1	1
Alox12	3.5266	12.2404	3.21165	9.69268	10.1131
Alox5ap	1	1	1	2.20637	1.38803
Alox8	1.19521	1.70185	1.53878	4.20732	2.93003
Aloxe3	1	1	1	2.38678	1.93371
Alpl	1	1	1	3.72154	1.76961
Alppl2	1.24509	70.2595	1.73094	837.399	528.083
Als2	40.9007	51.961	35.5867	77.2441	39.5508
Als2cr12	2.08475	1	1.78175	1	1
Als2cr4	9.46057	1	2.5971	1.50821	1.06311
Alx1	1.26652	1	1.25725	1	1
Alx4	1	1	1	1	1.24626
Alyref	5.18473	16.3618	3.34879	64.0972	59.5591
Alyref2	42.05	5.52465	3.29338	2.59203	2.01364
Amacr	2.99857	1	1.33671	1	1
Ambra1	9.40732	1.17336	2.7088	1.10084	1
Amd1	128.894	83.8531	99.0154	131.074	129.113
Amdhd2	1	1	1	7.31932	7.23135
Amfr	42.5333	2.71578	5.60066	1.10398	1
Amhr2	1	4.58491	1	8.3258	3.17147
Ammecr1	3.66554	1	1.67235	1	1
Ammecr1l	36.0072	17.6546	16.5585	8.66297	9.89822
Amn1	39.1829	5.25241	21.5915	39.3307	35.8091
Amot	1.41735	1	1	4.66686	6.66712
Amotl2	1	1	1	4.84734	1.91079
Ampd2	2.07595	1	1	1	1
Ampd3	27.0066	7.24224	11.1644	1	1
Amt	1	1	1	3.11409	1.52384
Amy1	1	1	1	1	1.38326
Amz2	9.80967	1.999	7.10205	4.61621	1.87954
Anapc1	12.4365	3.34575	5.76625	3.3585	3.61864
Anapc10	60.6418	10.3376	44.4705	172.822	103.726
Anapc11	10.3978	3.6325	4.56138	25.9197	17.2791
Anapc13	9.29621	5.75043	8.54721	193.355	145.458
Anapc16	74.7338	16.945	30.281	71.5455	36.2921
Anapc2	8.18897	1.24661	2.06533	4.20743	4.61386
Anapc4	34.3484	4.54129	7.62365	13.1699	10.4468
Anapc5	34.6025	13.4718	14.487	50.3963	48.1287
Anapc7	6.69433	8.64036	1.38484	16.9246	16.8612
Ang	1	1	1	1.04887	1
Angel1	13.8361	2.57744	6.78725	1	1
Angel2	179.174	50.0637	137.012	3.64583	2.38132
Angpt1	1.42324	1	1	1	1
Angptl2	11.0428	4.62443	8.29843	1	1
Angptl4	1	1	1.08408	2.17197	1
Ank	2.42749	1	1.40178	1.92204	1.13531
Ank3	2.15335	1	1	1	1
Ankdd1b	1.41284	1.03944	1.09606	1	1
Ankfy1	54.5508	49.1125	34.3993	107.329	51.3355
Ankhd1	2.90958	1	1	1.87408	1.37194
Ankib1	1.0018	1	1	3.37602	4.04611
Ankle2	26.1501	4.63324	8.25014	5.76737	5.09112
Ankmy2	1	2.84852	1	10.8306	7.44438
Ankra2	28.2508	9.67204	23.2282	1.79737	1
Ankrd10	1.1367	39.3115	1.95699	119.665	118.491
Ankrd12	8.05513	1.78977	5.05282	1.6854	1.74918
Ankrd13a	18.8965	5.72276	12.8679	8.43623	5.88663
Ankrd13c	42.0576	23.8383	22.6109	15.4366	17.24
Ankrd16	1.56661	1	1	1	1
Ankrd17	124.168	12.0796	41.0131	18.3678	9.90579
Ankrd22	1.2269	21.4849	2.57561	1.26773	2.44855
Ankrd26	12.3656	1.1225	3.08864	1	1
Ankrd27	10.8272	2.5126	5.44725	1.70847	1
Ankrd28	16.6803	4.67034	6.60216	3.34312	3.00844
Ankrd32	13.6212	1	9.05809	3.26972	2.79262
Ankrd37	1.70069	5.19493	1.07399	1.70099	3.90939
Ankrd39	1	1	1	1.58429	1
Ankrd40	14.776	7.88705	5.86079	3.9401	3.82012
Ankrd42	3.36967	1.24974	1.00807	3.94736	1
Ankrd44	114.814	28.3507	56.1903	1	1
Ankrd46	3.14888	1	1	4.02701	1.64447
Ankrd49	124.906	13.2855	60.7187	17.937	7.82943
Ankrd50	1.96395	1	1	1	1
Ankrd52	1.84999	1	1	1	1
Ankrd54	1	3.44543	1	2.00195	1.55284
Ankrd6	28.5512	8.14695	12.9278	1	1
Ankrd9	1	1	1	1.13425	1
Anks1b	1.02511	1	1	1	1
Anks3	1	1	1	1.42388	1.1768
Anks4b	19.4282	1	6.13805	1	1
Ankzf1	1	1	1	1.69158	1.24838
Anln	56.6923	9.01907	17.9438	15.886	10.2335
Ano10	12.4327	1.79505	7.46499	1	1
Ano2	1.0738	1	1	1	1
Ano6	1.67925	1.21047	1	2.62156	1.50988
Ano9	1	1	1	1.45269	1.22271
Anp32a	4.82608	1	2.50993	9.47713	9.16345
Anp32b	158.364	56.2087	66.2301	105.901	180.675
Anp32e	10.8234	8.25685	4.69128	17.291	24.8154
Anpep	1	1	1	1.4392	1.38762
Antxr1	1	8.97383	1.35808	1	1
Antxr2	13.8463	5.80935	12.9677	1	1
Anubl1	1	1	1	1.49392	1
Anxa11	1	1	1	1.8396	2.72222
Anxa2	9.67784	1	2.48096	53.5441	36.3144
Anxa3	1	1	1	12.6977	2.27158
Anxa4	4.16969	1	3.06841	11.686	4.53766
Anxa5	21.1122	1.46612	3.71776	1.39554	1
Anxa6	8.66257	1	2.76887	1.71163	1
Anxa7	413.541	30.1829	192.644	36.3458	23.4473
Anxa8	1	1	1	9.78062	5.29504
Anxa9	1.66727	1	1	2.23885	3.39088
Aoc2	1	1.08342	1	1.33253	1.50465
Aox4	1.2288	1	1	1.41074	1
Ap1ar	21.8699	9.19861	11.9543	7.04136	9.02947
Ap1b1	32.8526	3.69967	7.30132	7.06931	5.24048
Ap1g1	8.44042	1.74282	3.49102	7.5547	8.54694
Ap1m1	41.6362	6.42393	18.1442	7.02951	4.34826
Ap1m2	37.6898	6.99138	11.4156	30.7967	10.7233
Ap1s1	11.9639	13.5242	7.81805	122.473	47.9215
Ap1s2	13.7713	4.30989	11.8386	2.07905	1.08117
Ap1s3	2.69113	1.00636	2.76897	1	1.1792
Ap2a1	2.08979	1	1	1	1
Ap2a2	1	1.11422	1	20.7705	9.55528
Ap2b1	10.3144	1.7264	6.69574	5.08133	2.42373
Ap2m1	29.36	12.0539	22.3862	75.2815	58.2347
Ap2s1	66.204	8.27372	57.2153	137.619	76.0838
Ap3b1	11.6386	1	6.07312	6.2347	6.19608
Ap3b2	1.01437	1	1	1	1
Ap3d1	11.0628	2.74165	2.08299	6.823	7.3232
Ap3m1	104.167	14.8381	57.0363	17.4686	4.46334
Ap3m2	8.12979	1.26834	1.91808	1	1
Ap3s1	67.7357	20.9215	48.4321	18.893	12.6368
Ap3s2	2.9375	1	1	3.68095	2.01055
Ap4b1	1.37617	1.82475	1	10.8027	9.39487
Ap4e1	2.21678	1.50668	1	1.45626	1
Ap4m1	1	1.0526	1	1.68571	2.78022
Ap4s1	4.13625	6.28748	3.041	52.3852	14.087
Apaf1	2.71155	2.2485	1.52943	4.14355	2.67901
Apba1	2.23267	1	1.62069	1	1
Apba2	5.95111	1	1.75904	1	1
Apba3	1	1	1	4.40856	7.45854
Apbb1	7.50314	1	2.82371	1.20315	1
Apbb2	6.11323	1.25607	2.50144	1.60811	1.50145
Apc	17.4469	9.7388	11.0785	1.84991	1.88018
Apeh	11.3145	1	2.31384	2.72944	1.13859
Apex1	5.52363	4.38374	2.25535	48.3729	35.8607
Apex2	26.6772	1.62683	6.18573	6.56598	1.76657
Aph1a	21.275	4.48074	7.78535	3.21411	2.92324
Aph1b	3.745	1	1.08476	1	1
Aph1c	3.01867	1	1	1	1
Api5	55.6494	9.42647	27.1281	49.4415	43.0552
Apip	67.1408	13.4642	67.252	18.878	11.7987
Apitd1	114.132	47.6014	76.4407	47.7165	45.8913
Aplf	16.3356	3.51526	11.3507	13.5806	25.2411
Aplp2	21.3873	6.93178	6.6852	13.0793	12.5628
Apoa1	1	1	1	16.8971	6.94524
Apoa1bp	8.11885	17.8387	3.32609	16.1935	8.93101
Apobec3	1	1	1	10.1795	4.13854
Apoc1	1	5.7286	1	105.261	47.2253
Apoc2	1	10.4826	1	16.0218	4.16073
Apod	1	1	1.28706	1	1.07996
Apoe	2.68632	3.33154	1.28558	10.5032	6.70212
Apol6	1.35849	1	1.03449	1	1
Apol7b	1	1.58431	1	1	1
Apom	1	18.044	1	12.016	10.6457
Apoo	269.944	20.4977	218.878	162.763	62.2044
Apoo-ps	23.7865	1.10573	20.8671	8.0725	3.22482
Apool	22.8741	2.14984	18.9493	53.1966	21.5558
Appbp2	16.8274	14.5264	10.1705	47.127	38.0422
Appl1	20.2939	4.06672	10.7819	3.4709	1.78677
Aprt	2.75556	52.7068	2.34971	756.481	651.629
Aptx	1.40139	1	1	8.59075	5.58749
Aqp11	1	13.8736	1	19.0628	10.3612
Aqp3	1	1	1	33.9083	35.5545
Aqp9	17.8479	7.97992	10.6494	37.5477	28.175
Aqr	5.28329	2.81186	2.05481	7.29581	5.48672
Araf	6.58018	3.47383	4.12493	19.0921	12.8516
Arap1	1	1	1	1.48478	1.07029
Arap2	29.3917	13.6239	24.4434	3.34133	2.54756
Arcn1	60.1805	8.5714	10.5411	26.837	15.6578
Areg	1	1	1	1	1.34782
Arf1	467.029	33.4455	266.436	158.273	117.211
Arf2	1	9.44633	1	13.591	6.92502
Arf3	36.7203	11.3833	22.3968	5.2623	5.54574
Arf4	6.48816	12.2009	6.20634	53.1903	16.1607
Arf5	37.2752	13.1063	11.8591	6.5741	5.25877
Arf6	22.5871	15.2771	10.9639	10.0819	10.3739
Arfgap1	1.65118	1	1	5.02457	4.96266
Arfgap2	1	1.35019	1	7.82014	7.71232
Arfgap3	3.77245	1	1.55553	1	1
Arfgef1	48.313	27.5712	35.9227	3.38676	2.11012
Arfgef2	6.95235	2.67095	2.52176	1	1
Arfip1	318.5	36.3642	130.923	9.61819	6.66053
Arfip2	1	1	1	2.43707	1.00032
Arfrp1	1	7.42024	1	18.0054	21.2418
Arg1	1	8.94277	1	33.001	10.192
Arg2	89.909	20.5844	57.1964	8.29203	6.48912
Arglu1	7.51581	13.4024	9.3275	37.8886	37.2425
Arhgap1	13.4458	5.19902	4.05766	24.7961	23.7661
Arhgap10	15.8969	2.72828	8.33955	2.6038	3.50665
Arhgap11a	19.8724	7.26963	5.72026	3.75634	2.91476
Arhgap12	77.418	13.754	29.7868	2.2944	1.72129
Arhgap15	7.43256	2.71299	5.55084	1	1
Arhgap17	3.67738	1	1.48102	1.07319	1
Arhgap18	11.5673	2.40833	6.82101	25.0781	19.7504
Arhgap19	7.73949	3.16186	3.23894	4.10003	1.58943
Arhgap20	3.18677	1.16839	1.4799	1	1
Arhgap21	24.6006	8.96772	15.3608	3.58556	2.96393
Arhgap26	5.31217	1	3.47436	1	1
Arhgap28	37.3135	2.72403	7.74952	1	1
Arhgap29	23.6945	15.1992	12.554	3.95751	3.23368
Arhgap32	1.33955	1	1	1.14255	1
Arhgap39	6.2947	1.27382	1.8081	1	1
Arhgap42	16.8402	4.65779	9.73323	1.42124	1.33198
Arhgap44	3.3113	2.04549	2.88638	1	1
Arhgap5	1.46565	2.00551	1	6.91457	5.64892
Arhgap8	1	11.1788	1	5.55373	6.5121
Arhgap9	1	1	1	1.71708	2.15013
Arhgdia	16.6786	5.54615	9.57988	11.7592	13.3572
Arhgdib	1	1	1	8.28516	2.43916
Arhgdig	1	1.47823	1	30.7677	32.7854
Arhgef1	2.48887	1	1	1	1.16579
Arhgef11	4.33697	1.7525	2.52678	1	1
Arhgef12	8.12977	5.89354	4.60962	2.2966	1.87134
Arhgef16	6.907	1	2.20918	4.18852	5.71247
Arhgef18	1.87488	1	1.09252	1	1
Arhgef19	1	1	1	1	1.05368
Arhgef26	1.11266	2.88134	1	1.14514	1
Arhgef3	1.75635	1	1	9.00356	12.2289
Arhgef33	1.19073	1	1	1	1
Arhgef7	8.88716	1.57463	3.24936	1.19619	1
Arid1a	81.9579	12.7152	20.1032	14.9946	16.2391
Arid1b	7.77128	2.21035	4.6906	1.33034	1.63684
Arid2	27.312	7.59649	11.3249	3.37879	3.42996
Arid3a	1.05553	1	1	1	1
Arid3b	10.112	1.35749	3.18119	1.81011	1.74409
Arid3c	1	1	1	1.17733	1
Arid4a	11.6911	4.70015	4.01822	2.47098	2.71012
Arid4b	3.46094	4.24015	1.2255	2.62628	2.74025
Arid5a	1	2.46345	1	1	1
Arid5b	1	1	58.3268	1	1
Arih1	36.7781	9.56317	18.2948	3.85567	3.5146
Arih2	3.14278	9.93677	1.24753	139.079	58.7667
Arl1	22.7187	9.17221	16.6207	77.5707	46.2368
Arl13b	14.8005	1.22533	4.50652	1.8427	2.27308
Arl15	10.9814	6.83139	6.03405	3.83301	2.5589
Arl16	1	2.76396	1	4.02176	2.5431
Arl2	8.76991	1	1.11864	10.1457	2.41237
Arl2bp	1.83785	1.76119	1	1	1
Arl3	63.9408	22.3808	87.5024	14.634	10.5813
Arl4a	22.4714	14.0758	11.6055	2.15323	4.38692
Arl4d	2.09559	13.8414	1.27304	1.02516	1.0406
Arl5a	2.57505	1.65296	1.95206	4.85966	4.00166
Arl5b	5.01325	2.60302	2.33468	3.12783	2.00211
Arl6	88.7937	13.6805	43.9547	5.91747	3.07725
Arl6ip1	551.216	41.3538	151.344	133.35	99.7525
Arl6ip4	1.28615	1	1	12.622	9.93904
Arl6ip6	27.8444	12.1552	8.71842	11.9675	10.148
Arl8a	1.48638	1	5.9756	2.53844	1.90386
Arl8b	101.225	27.08	17.8826	118.932	84.4858
Armc1	41.4577	13.0029	21.7076	21.6848	13.7916
Armc10	101.086	4.32474	31.5096	18.4259	9.51458
Armc2	3.02051	1	1	1	1
Armc6	1	1	1	2.21961	1.81792
Armc7	1.91028	3.50806	1	1.36576	1.01498
Armc8	22.5192	1.37151	12.1453	10.574	6.01831
Armc9	1.95827	1	1	1	1
Armcx5	50.5086	22.8063	31.5886	4.4748	3.04116
Arnt	11.5117	4.656	7.92392	3.31522	3.9868
Arntl	59.9413	5.56982	43.6674	1.89912	1.13962
Arntl2	1.04286	1	8.6759	1	1
Arpc1a	1.94737	13.1234	2.48173	34.1888	25.4669
Arpc1b	50.3415	1.20282	9.19126	24.586	20.0025
Arpc2	108.306	23.0865	52.1953	111.728	65.3907
Arpc3	59.8783	5.88781	26.9014	86.2997	54.8959
Arpc4	13.4009	2.22298	8.01812	32.701	23.3119
Arpc5	3.94482	2.40393	3.79534	55.551	35.7054
Arpc5l	244.774	40.2193	124.091	56.6399	50.6554
Arpp19	54.8257	6.31632	37.7909	35.0835	24.186
Arrb2	3.56041	1	1.18007	1	1
Arrdc1	68.1416	11.6051	22.5538	17.5484	11.9309
Arrdc2	34.3377	2.33852	1.39995	3.68236	1.23027
Arrdc3	1	2.3018	1	2.32402	1.21839
Arrdc4	1	1.80963	1	1	1
Arrdc5	1.18668	1	1.52813	1	1
Arsb	3.95314	1	4.7615	1	1
Arsk	1.37478	3.36413	3.31766	1	1
Art1	1.13723	1	1	1	1
Art3	1	1	1	5.26387	4.0292
Arv1	1.8579	1	1	6.97988	3.56682
Arvcf	1	1	1	1.51211	1.60021
Arxes1	4.7622	1	2.04379	1	1
Arxes2	5.55714	1	1.29499	2.34881	1
As3mt	1	1	1	4.04897	3.1962
Asah1	1.90522	1.06	2.51407	71.7603	26.0715
Asah2	1.38596	1	1.2895	1	1
Asap1	10.8995	4.98813	8.47705	1	1
Asap2	1.99555	1	1	1.54979	1.5745
Asb12	1	1	2.19357	1.20728	1
Asb13	1.284	1.48471	1	7.67793	2.02761
Asb15	1.76232	1	1.39192	1	1
Asb3	3.44703	1	2.8879	1.75936	1
Asb4	32.8456	7.92564	3.38365	1	1
Asb6	1	1	1	2.91313	2.41737
Asb8	32.8254	11.6661	27.4257	9.88382	3.79708
Ascc1	14.3052	2.50038	7.28458	14.0208	9.54166
Ascc2	2.21665	1.74433	1.19227	7.06414	4.49807
Ascc3	6.99154	3.5518	4.42726	3.01612	3.01663
Ascl1	1	1.05587	1	1	1
Ascl4	1	1.71961	1	1	1
Asf1a	250.155	17.1801	119.321	49.4365	27.1895
Asf1b	262.677	35.1266	122.819	30.4759	16.8202
Asgr2	9.01969	1.16058	4.58726	1	1
Ash1l	2.79709	1.3445	1.24292	1	1
Ash2l	13.3317	7.52193	4.46877	95.056	23.3491
Asl	1	1.9876	1	3.73906	1.39274
Asna1	11.9313	14.7723	4.42106	54.7563	41.2215
Asns	1	1	1	11.1836	17.0054
Asnsd1	21.0877	15.9845	24.9757	23.9002	12.023
Aspg	1	1	1	3.03739	2.38936
Asph	19.1312	3.33934	9.70113	1.3494	1.17394
Aspm	107.179	3.33388	25.2665	1.39681	1.04387
Aspscr1	12.5895	2.3994	4.38363	7.94168	7.30516
Ass1	1	1	1	36.3552	9.24791
Aste1	2.18114	4.56308	2.96252	6.55269	5.60535
Astl	46.7263	2.3889	3.44144	1	1
Asxl1	45.4355	5.25012	15.1979	1.37118	1.58003
Asxl2	1.35353	1.13501	1	4.74518	3.36578
Asz1	47.0228	2.3665	27.0057	19.4518	6.84799
Atad1	297.356	33.7972	182.835	19.872	15.261
Atad2	11.3199	14.5462	3.49611	8.69674	5.8785
Atad2b	16.516	12.8804	10.3246	13.9777	15.4253
Atad3a	6.70371	2.71274	3.17933	9.43922	8.88401
Atad5	6.73355	3.05212	2.21859	2.32724	2.42634
Atat1	7.53781	3.11415	7.51419	1.00342	1
Ate1	14.3409	21.371	4.83815	12.9355	5.5175
Atf1	45.1969	34.775	32.7829	54.7289	55.871
Atf2	68.0636	38.311	47.3901	9.25107	8.93793
Atf4	57.6628	36.4227	48.3214	96.8783	66.0956
Atf6	10.2805	1	2.10466	3.75664	1.90162
Atf6b	1.65438	1	1	1.62712	2.61383
Atf7	2.2208	1	1	1	1
Atf7ip	60.0373	7.46438	18.3521	3.2574	3.13745
Atf7ip2	18.8789	35.8583	11.3159	17.1513	4.81686
Atg10	10.5388	1.5635	7.43918	8.86466	7.56405
Atg12	70.6579	11.5217	25.1769	36.3799	33.3854
Atg13	3.01275	3.92495	1.48627	11.2878	9.23229
Atg14	43.2457	9.86646	3.9756	49.7397	36.2812
Atg16l1	17.5069	3.15373	2.19806	3.89017	3.10307
Atg16l2	1	1	1	4.15301	2.1026
Atg2a	1.8135	1	1	4.48341	5.87228
Atg2b	2.30864	1	1	2.99928	1.8209
Atg3	20.2508	10.1521	7.81779	53.3441	36.0869
Atg4a	14.5633	1.80977	6.49484	3.72716	1.23033
Atg4b	9.27393	3.03596	3.74671	62.4288	29.7869
Atg4d	1	1	1	3.008	3.09885
Atg5	215.337	22.2776	116.118	22.8187	19.4259
Atg7	2.30307	1	1	11.1772	10.0438
Atg9a	3.87158	4.0595	1.00814	9.16577	8.69106
Atic	11.9553	1.07097	3.97703	7.03931	9.47917
Atl1	80.8948	3.19056	33.7733	1	1.02823
Atl2	108.278	9.20223	57.1241	20.9576	17.9435
Atl3	3.47965	1.82487	1	1.98277	1.29246
Atm	1	1.99337	1	4.24658	4.93709
Atmin	19.9692	14.601	15.1066	3.29555	2.54092
Atn1	1	1	1	3.27424	3.30284
Atox1	42.5431	40.7569	50.2141	325.682	261.993
Atp10a	1.17724	1	1.35284	1	1
Atp10b	6.07759	1.4664	2.78849	1	1
Atp11a	20.6672	4.24453	6.15051	1	1
Atp11b	10.0318	7.32882	7.86782	7.24685	5.63918
Atp11c	17.4964	3.49034	7.19716	3.91929	3.43355
Atp12a	1	1	1	1.45948	1
Atp13a1	2.87917	1	1	2.93259	2.71419
Atp13a3	54.5758	19.8346	17.9648	46.5973	39.9823
Atp1a1	8.2826	1	1	4.74812	4.08339
Atp1a3	6.60605	1	1.03091	1	1
Atp1b1	7.25479	5.14147	6.11183	11.8863	2.80649
Atp1b2	1	1.0489	1	1	1.08889
Atp1b3	158.071	47.1733	46.1806	88.0445	80.2246
Atp2a2	105.188	26.7888	60.8563	10.4296	12.0749
Atp2b1	24.6086	1.08008	5.29645	2.55861	2.29273
Atp2b4	2.43176	1	1	1	1
Atp2c1	87.0236	13.0763	73.3345	3.36935	2.31152
Atp5a1	96.4736	15.5046	23.0881	183.535	136.815
Atp5b	206.657	81.133	109.7	502.813	385.249
Atp5c1	62.2799	40.8646	34.3464	506.846	359.911
Atp5d	5.1586	5.06471	1.16692	194.753	106.02
Atp5e	94.8782	12.1366	60.2925	554.542	517.354
Atp5f1	54.8289	42.6885	33.7087	515.679	337.258
Atp5g1	39.7515	134.637	23.2789	791.751	609.913
Atp5g2	115.487	10.9947	42.7643	378.437	205.323
Atp5g3	29.7525	16.6603	16.7782	429.342	300.248
Atp5h	71.8574	28.3459	20.5703	1003.03	698.15
Atp5j	5.64283	13.8157	6.1866	877.764	711.506
Atp5j2	101.367	43.2957	50.7316	588.767	470.75
Atp5k	112.986	45.9037	81.8581	1922.45	1817.33
Atp5l	87.4758	15.822	54.1994	787.035	621.906
Atp5o	4.6169	27.9065	3.92099	391.109	265.243
Atp5s	1	1.17663	1	21.1912	8.2303
Atp5sl	8.36593	1.18521	3.59581	2.02121	2.54631
Atp6ap1	12.2595	4.52032	3.79964	45.2444	37.7856
Atp6ap1l	1.18983	3.81047	1.16048	1.56635	1.28084
Atp6ap2	23.6287	19.5518	7.66539	140.47	128.625
Atp6v0a1	1.10936	1	1	4.37511	2.68056
Atp6v0a2	7.20811	1.51475	2.96953	1.51121	1
Atp6v0a4	1	1	1.07228	5.24253	2.79624
Atp6v0b	66.2156	15.5268	37.7733	169.473	151.194
Atp6v0c	7.52809	2.99198	1	18.6012	6.70192
Atp6v0c-ps2	213.452	62.1107	113.978	262.694	176.461
Atp6v0d1	46.4079	9.25886	18.1052	41.2604	48.3087
Atp6v0e	98.0307	135.922	94.6541	531.428	468.467
Atp6v0e2	1.27055	1	1.82795	1.52198	1
Atp6v1a	39.4674	9.90037	12.0791	43.315	29.3253
Atp6v1b2	50.4517	10.7253	22.2377	26.1703	26.4631
Atp6v1c1	76.2013	16.3727	47.7452	98.2226	76.7673
Atp6v1c2	1.8352	1.29136	1	5.41619	2.43191
Atp6v1d	36.3038	12.4912	23.062	100.374	79.5952
Atp6v1e1	112.998	60.9207	62.3715	250.943	165.781
Atp6v1f	63.3004	14.1054	61.6512	169.3	120.222
Atp6v1g1	110.832	20.2712	83.8665	88.7943	60.2679
Atp6v1h	74.9468	13.0072	80.9383	58.5789	38.1094
Atp7a	8.73585	3.87185	2.44075	1.95079	2.21293
Atp8a1	3.66181	1	1.56651	1	1
Atp8a2	1	1	1.00537	1	1
Atp9a	4.33078	1.25245	1.39672	3.08586	2.86343
Atp9b	1.01241	1	1	1	1
Atpaf1	12.4349	2.85794	5.16181	13.4898	7.28992
Atpaf2	5.32144	4.78125	6.79124	30.5144	14.4189
Atpbd4	6.36747	1.1395	102.944	15.133	6.49271
Atpif1	40.5187	39.0522	14.7761	309.323	239.527
Atr	3.02664	1	2.1978	1.48701	1.1251
Atrip	1.51251	1	1	1.44809	1.11518
Atrn	9.10997	1.14458	1.97885	1.111	1
Atrx	54.2481	9.10118	25.4041	11.1124	11.1909
Atxn1	9.18858	2.23462	2.46308	1	1
Atxn10	3.39812	1.5736	1	18.4934	11.0484
Atxn1l	26.3413	10.0806	14.8224	1.01713	1
Atxn2	17.8624	2.24171	4.47245	6.16193	3.40648
Atxn2l	128.784	13.7411	39.3762	5.77008	5.04018
Atxn3	8.5473	22.8824	8.23024	48.4924	29.5209
Atxn7	10.5277	2.74062	4.14861	5.55357	4.1358
Atxn7l1	1	1	2.52357	2.81037	1.36662
Atxn7l3	1	1.63028	1	1.80281	2.43891
Atxn7l3b	6.12124	3.57391	3.28221	13.2316	9.13782
Auh	96.1641	9.95027	92.2816	4.8879	2.0524
Aup1	1.96266	1	1	11.2971	8.72992
Aurka	121.657	54.6944	33.8964	158.647	112.773
Aurkaip1	4.8581	8.85745	4.52428	64.8654	56.352
Aurkb	3.19666	7.58755	1	12.0216	6.98428
Aurkc	120.93	40.3646	122.314	24.1998	16.2112
Auts2	16.0958	2.91635	5.94989	1	1
Aven	162.881	30.5838	117.635	12.0949	18.2271
Avl9	5.82628	4.0484	3.85652	7.23037	6.62051
Avpi1	7.2332	10.8275	3.74387	42.1553	25.3093
Awat2	2.13564	1	1.14436	1	1
Axin1	11.5331	5.84272	4.09425	1.90482	2.50492
Axin2	18.9877	2.46444	5.56177	1	1
Azi2	3.53068	1.45093	2.84955	4.59326	3.4637
Azin1	81.3959	25.0072	32.1547	111.914	108.39
B020004C17Rik	1	179.331	8.69363	3.16587	7.52109
B020004J07Rik	1	43.824	9.27723	5.66556	3.98379
B020014A21Rik	1.91219	1	3.20918	1	1
B230118H07Rik	1.7532	1	2.07899	14.69	6.45693
B230120H23Rik	2.18486	1	1.16856	1.69538	1
B230206F22Rik	1	1	1	1.22343	1
B230208H11Rik	5.91153	9.74817	4.98061	12.0784	7.77716
B230208H17Rik	1.90237	1	1	1	1
B230219D22Rik	1.56783	4.44379	1.25905	5.44807	5.55042
B230312A22Rik	1.08115	2.55563	1	3.79612	3.38108
B2m	38.2439	49.6518	22.6558	92.2597	52.391
B3galnt1	3.07909	1	2.18377	1.00101	1
B3galnt2	19.9718	3.1954	6.46271	1.20325	1
B3galt4	1	1.20212	1	1	1
B3galt6	1	1.18731	1	1.21953	2.06232
B3galtl	1.00489	1	1	1.81853	1
B3gat3	1	1	1	2.01305	1
B3gnt1	5.20184	1	2.01467	1	1
B3gnt2	10.6338	5.8786	10.9031	1.76646	1.25576
B3gnt4	5.78974	1.38145	3.2468	1	1
B3gnt7	6.52515	1	1.02926	1	1
B3gnt9-ps	4.32723	5.3152	1	12.1831	7.45753
B3gntl1	5.77362	2.17896	3.41799	2.59054	2.57737
B430010I23Rik	10.1814	1.54679	4.97265	1.20347	1
B4galnt1	1	1	1	2.85131	1.17769
B4galnt2	1	4.12109	1	4.09632	2.3805
B4galt1	1	2.13924	1	9.90935	8.28717
B4galt2	9.11888	2.18715	3.79407	1	1
B4galt3	1	6.0391	1.37651	12.7507	10.389
B4galt4	43.6537	11.4921	50.76	1	1
B4galt5	9.34649	1.06636	1.83017	1	1
B4galt6	40.9798	8.60125	9.64126	1.38561	1
B4galt7	1	1	1	1.3887	1
B630005N14Rik	13.3552	2.78181	6.83171	1.00426	1
B930059L03Rik	1	1	1	1.20097	1
B9d1	181.004	47.1305	182.437	3.27683	2.99675
B9d2	2.91357	1.00293	1.36058	1	1
BB031773	45.923	10.4347	10.3523	1	1
BB287469	1	6.79141	5.70215	1	1
BB557941	39.4611	14.8567	73.8016	6.59605	4.94457
BC002163	1	1	1	12.2176	34.3432
BC002230	1	1	1	1.53534	2.13721
BC003266	4.67436	2.00329	1.47213	12.0158	7.72686
BC003331	5.33039	1.10216	3.25624	15.8566	7.55126
BC003965	1	4.79765	1	17.6023	16.0926
BC004004	4.05744	1	1.71143	8.21987	4.10091
BC005537	4.20069	7.00278	2.39429	9.70349	12.2678
BC005561	1	1	1	6.63942	4.399
BC005624	13.0392	3.65846	3.38292	20.4014	10.9069
BC006965	1.09338	1	2.83971	1	1
BC013529	12.1097	1	6.27777	6.2244	4.56418
BC016423	28.5657	9.05121	20.4713	7.30882	4.28435
BC016495	45.7316	41.6464	41.7312	67.6021	42.213
BC017158	3.66663	1	2.12927	1	1
BC017612	36.0682	6.10884	22.6683	1	1
BC017643	1	1	1	2.50198	1
BC017647	24.1932	7.37649	16.3683	1.09073	1.55292
BC018473	1.45402	1.51451	1.30715	1.43474	1
BC018507	63.2937	14.6455	27.9926	2.1772	1.96589
BC021614	1	1.07387	1	3.4299	1.06536
BC021767	9.69116	2.71714	7.26668	9.64993	3.11105
BC022687	1.25883	1.34795	1	1	1
BC023829	20.0194	4.88678	9.13097	3.01844	1.10758
BC024386	13.3308	12.0083	10.184	32.3729	14.6637
BC024479	2.22119	7.07465	1.77758	12.8502	11.0773
BC024659	1	2.40968	1	30.3047	30.5685
BC024978	1	1	1	2.07817	1.45803
BC026585	1	1.96887	1	4.99022	1
BC026590	2.25269	1	1.36358	2.02085	1.41488
BC027231	1	9.51079	1	5.42809	4.91365
BC028528	1	14.5832	1	111.287	57.4678
BC029722	1.48131	1.26229	1	1	1
BC030307	1.70477	1	1.59594	1	1
BC030336	3.16377	1	2.57155	1.21963	1
BC030476	51.831	2.77566	23.0062	6.87898	7.271
BC030867	24.4551	4.92385	6.78422	8.25234	7.9107
BC031181	40.3706	29.1462	49.4294	173.18	122.759
BC031353	28.9529	5.97852	11.7624	3.47705	3.29961
BC031781	14.6321	9.81645	4.40637	17.4462	20.8495
BC032203	1.90879	2.95726	1.49275	1.50752	1.36406
BC033916	62.4854	110.66	42.9015	207.532	155.843
BC037034	3.57965	1	1	1	1
BC039771	1	1	1.58181	7.01341	8.07509
BC039966	1	1	1	1	1.44846
BC046331	6.58669	1.04188	1.83713	1.18671	1.25108
BC046404	1.59886	8.86981	1	1	1
BC048355	1	3.82614	1	51.6387	40.757
BC048403	4.08214	1	4.24276	1	1
BC048502	18.3205	8.11446	23.717	1	1
BC048602	1.90039	1	1.80276	1	1
BC048679	1	1	1	66.0399	33.2418
BC049762	1	1.52202	1	1	1
BC051019	8.3093	1.9634	8.90427	6.50652	2.69459
BC051226	1	1.23796	1	1	1
BC051537	1.48791	1	1	1	1
BC051665	1	1	1	8.06511	6.16901
BC052040	8.05753	1	2.76011	10.5683	5.69289
BC052688	20.5471	31.4409	25.5802	155.342	60.7296
BC053393	1	1	1	4.36262	1
BC053749	1.06789	1	1	1	1
BC055004	1	1	1	1	1.33987
BC055324	2.96706	2.33958	1.08057	18.76	20.4061
BC056474	31.4794	3.90312	17.6461	92.9152	55.7899
BC057022	2.27942	1.4672	1	1	1
BC057079	2.00325	1	3.5825	1	1
BC060267	7.60281	1.49774	4.08891	1	1
BC061237	1.21886	1	1	1	1
BC067068	6.54587	1	1.39506	5.02354	4.04956
BC068157	1.23202	1	1	1	1
BC080695	1	30.8396	5.26827	1	1
BC088983	9.25138	1	1	7.29236	4.01126
BC117090	1	1	1	1.40543	1.03295
BC125332	1.10981	1	1	1	1
Baat1	1	1.78744	1	1	1
Bace1	2.67958	1.79416	1.06616	2.28498	1.54584
Bach1	1.06133	2.83515	1	28.0701	29.0158
Bach2	3.42714	1	2.47408	1	1
Bad	1	1	1	16.0161	13.7867
Bag1	2.35437	13.3318	1.75073	76.905	77.2116
Bag3	1	3.59416	1	5.16814	7.14996
Bag4	11.9001	4.11705	9.52311	2.37751	1.9726
Bag5	3.47396	15.423	3.31762	14.0553	12.7676
Bag6	4.26029	1.4086	1.9727	8.65916	10.7436
Bahd1	6.2279	1	1	1	1
Bai3	2.82536	1	1.77449	1	1
Baiap2	3.00677	1.57821	1.02087	3.92425	2.53604
Baiap2l1	70.9477	4.04763	15.8776	3.90556	1
Baiap2l2	1.24909	1	1.07037	1	1
Baiap3	1	1	1	1	2.01968
Bambi	1	4.39111	1	1	1
Bambi-ps1	1	1.03228	1.33195	1	1
Banf1	364.014	35.8728	131.716	533.989	346.449
Bank1	6.72548	1	2.1478	1	1
Banp	15.7433	1.39207	2.74215	1.8079	1.09244
Bap1	20.9205	8.51917	7.26582	4.81335	4.72572
Bard1	7.26867	1	1.41094	1.59763	1.91025
Batf3	2.60045	1	1.47093	1	1
Bax	8.61662	3.68637	5.73658	112.292	85.9357
Baz1a	21.533	17.3331	5.55493	52.8461	46.9339
Baz1b	27.1219	4.1622	8.07947	3.19562	2.58854
Baz2a	16.6774	4.99035	6.5527	8.35347	5.09489
Baz2b	8.09926	1.18683	3.59178	1.94515	2.10995
Bbip1	30.0519	8.22175	28.2799	23.7697	9.76519
Bbs2	2.40848	3.43214	1	8.45389	10.9602
Bbs4	101.302	3.80238	26.0177	6.23301	1.41322
Bbs5	50.5155	7.66396	17.7375	28.8153	16.8174
Bbs7	2.70855	1	1.28518	5.78789	1
Bbs9	13.093	2.95585	11.0691	1	1
Bbx	1	1	1.09555	7.84019	7.29579
Bcap29	21.1042	5.82243	12.677	48.8412	29.1965
Bcap31	105.664	65.1501	46.1348	383.723	277.877
Bcar1	8.1873	1.04236	1.66958	1	1
Bcar3	24.1806	3.34691	14.5141	1	1
Bcas1	8.10328	1.16503	4.53227	1	1
Bcas2	126.162	74.1855	118.499	365.687	237.389
Bcas3	9.11295	3.60062	3.73615	35.9033	11.0303
Bcat1	5.36848	2.26641	4.55119	48.2382	40.1403
Bcat2	54.1578	15.8059	1.82775	5.7622	4.24153
Bccip	36.8873	6.26553	27.5532	90.7062	55.9406
Bcdin3d	1	1	1	2.65323	1
Bckdha	1	1	1	7.688	3.49895
Bckdhb	24.8442	3.24901	12.4622	10.1736	4.61355
Bckdk	3.83056	1.35867	1.52058	5.45511	4.39695
Bcl10	4.19254	5.71446	3.43695	18.1051	8.17163
Bcl2l1	38.3664	9.84565	23.0586	2.94839	2.9927
Bcl2l10	5276.41	226.319	2966.72	4.82591	2.86259
Bcl2l11	5.75549	3.46222	1.9734	3.40209	2.1668
Bcl2l12	1	1.54473	1	1.62514	1
Bcl2l13	16.1613	5.57541	4.57485	4.51359	4.21022
Bcl2l14	1	3.75254	1	62.1927	63.0868
Bcl2l15	2.09299	1	1	3.4165	1.35129
Bcl2l2	1	1	1	1.3375	1
Bcl6	1.76715	1	1	1	1
Bcl7a	1	1	1	1.14133	1.61105
Bcl7b	23.3559	2.50245	7.05313	9.173	5.67744
Bcl7c	106.584	45.3609	44.5855	2.5366	2.36341
Bcl9	5.79418	1	2.02606	1	1
Bclaf1	24.28	17.5321	9.30804	32.4889	32.4522
Bco2	1.61637	1	1	1	1
Bcor	1	1.50407	1	1	1
Bcorl1	2.77141	1.12189	1	1	1
Bcr	2.74163	1	1.20342	1	1
Bcs1l	1.37572	1.01366	1	5.64556	2.62877
Bdh1	15.7133	1	5.66161	1.48525	1.78669
Bdkrb1	12.2987	1	3.66448	1	1
Bdp1	2.06243	2.09192	1	4.51385	4.35407
Becn1	40.955	12.5343	19.4273	19.3455	12.6629
Bend3	1	2.95628	1	7.75474	9.28684
Bend4	1	1	1	1.68697	1
Bend5	2.33069	1	1	1	1
Best2	1	1.77384	1	1	1
Bet1	48.8256	8.17313	68.8667	36.9633	20.1415
Bet1l	5.09064	1	1.33707	26.0477	16.1718
Bet3l	41.3993	3.83071	27.3458	1	1
Bex1	1	13.2991	1.69107	17.7677	38.241
Bex2	1	2.29696	1.86355	1.77198	1
Bex4	1.61514	1.683	1.02699	5.80561	4.4453
Bex6	1	46.0795	11.1066	106.425	83.5405
Bfar	19.5984	1.57299	5.44273	8.76336	4.69332
Bfsp1	25.6463	30.2241	1	1	1
Bfsp2	1	1	1	1.67157	1.36917
Bglap-rs1	1	1	1	2.64334	2.60751
Bgn	1	1	1.29875	1	1
Bhlhb9	1	1.36178	1	5.39487	1
Bhlhe40	5.98091	1.17066	3.09794	1	2.74298
Bhlhe41	1.17269	1	1	1	1
Bhmt	1	1	1	703.197	246.912
Bhmt2	1	2.13752	1	10.4252	8.02576
Bicc1	22.9629	3.09155	1.06561	1	1
Bicd2	12.3488	4.48806	8.0083	1	1
Bid	1	5.45173	1	5.79813	3.08687
Bik	42.6	4.7794	20.0257	1	1
Bin3	77.8614	5.5559	41.6762	2.80743	1.47452
Birc2	2.77504	1	1.45613	4.79656	2.84976
Birc3	296.493	11.7984	106.663	6.43755	3.00917
Birc5	681.889	160.078	458.762	318.047	231.292
Birc6	12.1091	3.62421	3.34932	13.3947	10.1974
Bivm	9.74742	1.90825	3.8312	1	1
Blcap	75.1488	13.582	30.4119	5.24119	6.44767
Blm	25.263	2.81771	11.6987	5.12637	2.84377
Blmh	20.0987	5.88076	8.18163	18.9299	18.749
Blnk	1	1	1	1.36095	1
Bloc1s1	3.46821	1	1	110.986	67.3795
Bloc1s2	6.82074	9.84098	5.72736	199.607	70.3365
Bloc1s3	13.7277	11.3318	7.233	23.9109	13.5323
Blvra	27.2194	1.48696	2.35582	7.25065	2.85001
Blvrb	1	1.33904	1	16.259	8.97296
Blzf1	10.5504	1	6.35903	7.95212	5.50656
Bmi1	377.236	154.301	306.774	11.124	11.7078
Bmp15	1957.96	209.992	923.845	2.33407	1.84242
Bmp2k	12.394	3.29238	7.61907	1	1
Bmp5	102.736	33.7663	90.8613	1	1
Bmp6	19.8459	5.63945	5.55283	1	1
Bmpr1a	5.28714	1.67607	1.29395	10.4773	6.91921
Bmpr1b	36.7204	2.08803	11.842	1	1
Bmpr2	11.5397	5.97968	7.77823	1	1
Bms1	58.2164	1.8903	6.39649	6.67324	6.28522
Bmx	1	1	1.85585	1	1
Bmyc	1	1	1	28.9253	4.77439
Bnc1	30.4444	2.48333	10.788	1	1
Bnc2	15.3028	2.31296	6.5926	1	1
Bnip1	18.9221	3.62262	19.6066	18.573	10.0658
Bnip2	16.5499	2.77462	7.48794	9.93182	6.636
Bnip3	38.8907	36.858	28.8845	490.13	300.507
Bnip3l	74.993	25.4144	48.1681	180.493	66.07
Bod1	207.292	24.3884	54.1313	16.4197	15.1021
Bod1l	8.65949	2.63242	2.42336	5.29359	3.26591
Bok	1	1	1	19.5398	11.0271
Bola1	1.76114	11.8882	7.01533	59.2622	57.9488
Bola2	9.47988	66.3901	6.31878	596.483	519.95
Bola3	26.3794	1.3032	15.1337	88.1155	58.4433
Bop1	1	5.53672	1	7.7218	10.1153
Bpgm	1363.4	63.5445	283.496	3.94639	2.50521
Bphl	5.86946	1	3.36654	1.14791	1
Bpifc	2.98997	1	3.54812	1	1
Bpnt1	1	1	1	9.02782	5.30949
Bptf	31.3811	3.97286	11.9968	6.11263	5.19137
Braf	1	1	1	2.46648	1.53791
Brap	19.7951	4.23852	8.66896	4.03964	2.42161
Brca1	13.8936	1.20769	2.27949	1.44633	1.11534
Brca2	38.0793	19.7203	20.5977	11.0554	7.52919
[truncated: 10,593 more rows]

## Sheet: Dis3l2
GeneName	WT-2-cell	siDis3l2-2-cell
0610005C13Rik	3.26709	5.8962
0610007C21Rik	41.2797	33.9142
0610007L01Rik	5.80316	13.5827
0610007N19Rik	2.56815	13.4288
0610007P08Rik	2.54921	5.29805
0610007P14Rik	14.0145	25.4683
0610007P22Rik	12.0069	12.4538
0610008F07Rik	1.67295	3.02342
0610009B14Rik	1	3.58376
0610009B22Rik	7.08989	6.14
0610009D07Rik	143.282	86.4585
0610009L18Rik	1.24262	4.338
0610009O20Rik	1	1
0610010B08Rik	1	1
0610010F05Rik	1.358	3.2639
0610010K14Rik	20.4166	22.2943
0610010O12Rik	28.0267	29.6473
0610011F06Rik	1.38741	2.03433
0610011L14Rik	1	1
0610012G03Rik	46.3461	45.6706
0610012H03Rik	1	1
0610030E20Rik	1	1
0610031J06Rik	9.09558	5.54966
0610031O16Rik	1	1
0610037L13Rik	4.01664	3.74855
0610037P05Rik	18.5201	23.2559
0610038B21Rik	1	1.39829
0610038L08Rik	1	1
0610039K10Rik	1	1
0610040B10Rik	1.27864	1.23567
0610040F04Rik	22.845	59.4347
0610040J01Rik	4.47719	18.3748
0610043K17Rik	1	1
0910001L09Rik	7.23431	11.1252
100043387	1	1
1100001G20Rik	1	1
1110001A16Rik	1	1
1110001J03Rik	16.512	49.8574
1110002B05Rik	57.5002	85.7759
1110002L01Rik	4.12724	3.62505
1110002N22Rik	34.2057	12.1193
1110003E01Rik	30.9102	191.105
1110004E09Rik	23.4293	19.6347
1110004F10Rik	22.259	22.0977
1110005A03Rik	7.06454	6.68091
1110006O24Rik	1	1.81721
1110007C09Rik	1	3.61191
1110008F13Rik	20.077	15.3278
1110008J03Rik	5.76807	15.9221
1110008L16Rik	7.98357	9.31433
1110008P14Rik	15.4936	35.8038
1110012J17Rik	1	1
1110012L19Rik	3.6879	11.6097
1110014N23Rik	1.12943	1.60596
1110015O18Rik	1	1
1110017D15Rik	1	1
1110017F19Rik	2.12303	3.92502
1110018G07Rik	3.57285	6.35643
1110018J18Rik	4.52408	9.65299
1110019D14Rik	1	1.23438
1110020A21Rik	6.37611	8.25242
1110020G09Rik	1.24359	2.36123
1110021J02Rik	1.42772	1
1110021L09Rik	2.90539	3.54772
1110028C15Rik	1.17628	3.25659
1110028F11Rik	1	1
1110028F18Rik	1	1
1110031I02Rik	1.41799	1
1110032A03Rik	2.1853	2.58012
1110032A04Rik	1	1.69459
1110032F04Rik	1	1
1110034A24Rik	14.7991	7.10979
1110034B05Rik	10.219	10.247
1110034G24Rik	4.87392	8.65638
1110035M17Rik	1	1
1110036E04Rik	1	1
1110037F02Rik	1.55588	1.81998
1110038B12Rik	24.4843	27.8072
1110038D17Rik	1.14767	1.18714
1110038F14Rik	37.2272	30.0303
1110046J04Rik	1	1
1110049F12Rik	12.3122	20.7012
1110050K14Rik	1	1
1110051M20Rik	1	1.94175
1110054M08Rik	1	1
1110054O05Rik	8.06538	7.61746
1110057K04Rik	2.74173	2.565
1110058L19Rik	4.61837	27.0005
1110059E24Rik	18.2901	34.0536
1110059G10Rik	8.54707	8.17288
1110059M19Rik	2.91611	24.2572
1110065P20Rik	1.50863	3.01954
1110067D22Rik	1.25772	2.66529
1190002F15Rik	2.85919	4.88935
1190002H23Rik	12.8369	15.1975
1190002N15Rik	5.30241	10.414
1190003J15Rik	1	6.04964
1190003K10Rik	1	1
1190005F20Rik	2.24479	2.29821
1190005I06Rik	29.0337	97.2441
1190007F08Rik	4.45191	9.89486
1190007I07Rik	5.81497	31.9321
1200009I06Rik	1	1
1200011I18Rik	16.952	18.7279
1200011M11Rik	4.93163	4.73894
1200014J11Rik	22.9966	32.0459
1200016B10Rik	27.5941	23.6607
1300001I01Rik	1	2.15057
1300002E11Rik	8.93978	14.7132
1300002K09Rik	1	1.73108
1300010F03Rik	1	1.32294
1300014I06Rik	1	1
1300015D01Rik	1	1
1300017J02Rik	1	1
1300018I17Rik	1.436	3.05426
1300018J18Rik	1	1
1500001M20Rik	2.3381	6.13504
1500002O10Rik	1	1
1500002O20Rik	1	1
1500003O03Rik	21.0428	48.4
1500004A13Rik	1	1
1500009C09Rik	1	1
1500009L16Rik	1	1
1500010J02Rik	1.51448	3.45272
1500011B03Rik	12.7091	25.0363
1500011H22Rik	30.9043	36.5076
1500011K16Rik	1.59848	9.94249
1500012F01Rik	33.8847	40.2672
1500012K07Rik	1	1
1500015A07Rik	2.2602	5.15351
1500015L24Rik	1	1
1500015O10Rik	1	1
1500016L03Rik	1.19671	4.82858
1500017E21Rik	1	4.23361
1500031L02Rik	6.05079	6.74033
1500032L24Rik	74.824	70.4029
1520402A15Rik	1	1
1600002D24Rik	1	5.4598
1600002H07Rik	10.1777	11.9072
1600002K03Rik	40.7841	20.0118
1600010M07Rik	30.82	19.8311
1600012F09Rik	15.0281	10.7542
1600012H06Rik	14.5124	13.5812
1600014C10Rik	1	1
1600014C23Rik	1	1
1600014K23Rik	1	1
1600015I10Rik	1	1.37051
1600016N20Rik	1	1
1600019K03Rik	1	1
1600020E01Rik	29.0787	21.5839
1600021P15Rik	1.09351	5.5186
1600025M17Rik	105.956	64.5826
1600027N09Rik	1	1
1600029D21Rik	1	1
1600029I14Rik	1	1
1600029O15Rik	5.62109	6.18525
1700001C02Rik	1	1
1700001C19Rik	1	1
1700001D01Rik	1	1
1700001F09Rik	1	1
1700001G11Rik	1	1.42755
1700001G17Rik	1	1.18252
1700001J03Rik	1	1
1700001J11Rik	1	1
1700001K19Rik	1	1
1700001K23Rik	1	1
1700001L05Rik	1.83009	5.48644
1700001L19Rik	1	1
1700001O22Rik	1	1
1700001P01Rik	1	1.99696
1700003C15Rik	1	1
1700003D09Rik	1	1
1700003E16Rik	1	1
1700003F12Rik	1	1
1700003F17Rik	1	1
1700003G13Rik	1	1
1700003G18Rik	1	1
1700003H04Rik	1	1
1700003L19Rik	1	1
1700003M02Rik	1	1
1700003M07Rik	1	1
1700003P14Rik	1	1
1700006A11Rik	1	1
1700006E09Rik	1	1
1700006F04Rik	1	1
1700006H21Rik	1	1
1700007B14Rik	1	1
1700007F19Rik	1	1
1700007G11Rik	1	1
1700007I08Rik	1	1
1700007J10Rik	64.9655	74.4428
1700007K09Rik	1	1
1700007K13Rik	1	1
1700007L15Rik	1.78208	2.4528
1700007P06Rik	2.07294	4.93204
1700008A04Rik	1	1
1700008F21Rik	1	1
1700008I05Rik	1	1
1700008J07Rik	1.11144	2.16742
1700008K24Rik	1	1
1700008O03Rik	1	1
1700008P02Rik	1	1
1700008P20Rik	1.08834	1
1700009C05Rik	1	1
1700009J07Rik	1	1
1700009N14Rik	1	1
1700009P17Rik	2.89538	2.8598
1700010B08Rik	1	1
1700010D01Rik	10.313	19.65
1700010I02Rik	1.78931	5.60197
1700010I14Rik	1	1.53774
1700010J16Rik	1	1
1700010K23Rik	1	1
1700010M22Rik	1	1
1700011A15Rik	1	1.43367
1700011B04Rik	1	1
1700011E24Rik	1	1
1700011F03Rik	1	1.12818
1700011F14Rik	1	1
1700011H14Rik	1	1
1700011I03Rik	1	1
1700011J10Rik	20.0091	27.1674
1700011L22Rik	1	1
1700011M02Rik	1	1.23309
1700012A03Rik	1	1
1700012A16Rik	1	2.27743
1700012B07Rik	1	1
1700012B09Rik	1	1
1700012B15Rik	8.23615	9.18348
1700012D01Rik	1	1
1700012D14Rik	1	1.79874
1700012I11Rik	1	1
1700012L04Rik	1	1
1700012P22Rik	1	1
1700013D24Rik	1	1
1700013F07Rik	1	1
1700013G23Rik	1.85854	2.90212
1700013G24Rik	1	1
1700013H16Rik	24.9975	34.6587
1700013N18Rik	1	1
1700014N06Rik	1	1
1700015E13Rik	1	1
1700015F17Rik	1	1
1700015G11Rik	1	1
1700016C15Rik	1	1
1700016D06Rik	1.31931	2.57335
1700016G22Rik	1	1
1700016H13Rik	2.05056	5.56838
1700016K19Rik	1	1
1700016L04Rik	1	1
1700016L21Rik	1	1
1700016M24Rik	1	1
1700016P04Rik	1	1
1700017B05Rik	3.88377	4.76312
1700017D01Rik	1	1
1700017G19Rik	1	1
1700017J07Rik	1	1
1700017N19Rik	1	1
1700018A04Rik	1	1
1700018A14Rik	1	1
1700018B08Rik	1	6.4525
1700018B24Rik	4.62472	11.0426
1700018C11Rik	1	5.56824
1700018F24Rik	1	1
1700018G05Rik	1	1
1700018L02Rik	1	1
1700018L24Rik	1	1
1700019A02Rik	1	1
1700019B03Rik	1	1.21621
1700019B21Rik	1.41371	2.99014
1700019D03Rik	1	4.41918
1700019E08Rik	1	2.04366
1700019E19Rik	30.0971	191.316
1700019G17Rik	1	1
1700019G24Rik	1	1
1700019L03Rik	5.35326	6.44747
1700019M22Rik	4.37233	3.8334
1700019N12Rik	2.09088	5.42834
1700019N19Rik	1	1
1700019O17Rik	1	1
1700020A23Rik	1	1
1700020C07Rik	1	1
1700020D05Rik	1	1
1700020G17Rik	1	1
1700020I14Rik	15.112	18.1227
1700020L24Rik	1	1
1700020M21Rik	1	1
1700020N01Rik	1	1
1700020N15Rik	1	1
1700020N18Rik	1	1
1700020O03Rik	1	1.51338
1700021C14Rik	6.49757	5.24603
1700021F05Rik	50.8229	29.148
1700021F07Rik	1	1.20551
1700021K19Rik	1.24926	4.92859
1700021N21Rik	1	1
1700022A21Rik	1	1
1700022A22Rik	1	1
1700022E09Rik	1	1
1700022H16Rik	1	1
1700022I11Rik	1	1
1700022P22Rik	1	1
1700023A16Rik	1	1.02515
1700023C21Rik	1	1
1700023E05Rik	1	1.35368
1700023F02Rik	1	1
1700023F06Rik	1	1
1700023L04Rik	1.35994	7.97404
1700024B18Rik	1	1
1700024F13Rik	1.37986	1.52263
1700024G13Rik	1	1
1700024P03Rik	1	1
1700024P04Rik	1	1
1700024P16Rik	1	1
1700025B11Rik	1	1
1700025C18Rik	1	1
1700025E21Rik	1.75198	2.55635
1700025F22Rik	1	1
1700025F24Rik	1	1
1700025G04Rik	1	1.15136
1700025K23Rik	2.29756	10.4531
1700025K24Rik	1	1
1700025M24Rik	1	1
1700025N23Rik	2.7039	12.1441
1700026D08Rik	1	1
1700026D11Rik	1	1
1700026F02Rik	1	1
1700026J04Rik	1	3.99833
1700026L06Rik	1	1
1700027A15Rik	1	2.20669
1700027A23Rik	1	1
1700027D21Rik	1	1
1700027F09Rik	1	1
1700027H10Rik	1	1
1700027I24Rik	1	1
1700027J07Rik	1	1
1700028B04Rik	1	1
1700028D13Rik	1	1
1700028E10Rik	1	1.1499
1700028I16Rik	1	1.55918
1700028J19Rik	1.26674	1.42442
1700028K03Rik	1.32734	2.2041
1700028M03Rik	1	1
1700028P14Rik	1	1
1700028P15Rik	1	1
1700029B22Rik	1	1
1700029F09Rik	79.6598	54.6247
1700029F12Rik	2.18383	8.34076
1700029G01Rik	1	3.1481
1700029H14Rik	1	1
1700029I01Rik	1.01281	1
1700029I15Rik	1.3317	2.24315
1700029J03Rik	1	1
1700029J07Rik	1	1
1700029J11Rik	1	2.81273
1700029M20Rik	1	1
1700029N11Rik	1	1
1700029P11Rik	6.68807	12.6179
1700030A11Rik	1	1.35072
1700030C10Rik	4.03624	10.3515
1700030F04Rik	1	1
1700030F18Rik	2.41382	2.49222
1700030J22Rik	1	2.09452
1700030K09Rik	1	1.84354
1700030L20Rik	7.37513	38.9716
1700030M09Rik	1	1
1700030N03Rik	1	1
1700030O20Rik	1	1
1700031A10Rik	1	1
1700031F05Rik	1	1
1700031M16Rik	1	1
1700031P21Rik	1	1
1700034E13Rik	1	1
1700034F02Rik	6.28399	5.00768
1700034G24Rik	1	1
1700034H14Rik	12.6257	39.8948
1700034H15Rik	5.95535	4.11157
1700034I23Rik	1	1
1700034J05Rik	1	1
1700034K08Rik	1	1
1700034O15Rik	1	1
1700034P13Rik	1	1
1700036G14Rik	1	1
1700037C18Rik	1	1
1700037H04Rik	5.28679	11.9099
1700039E15Rik	1	1
1700039E22Rik	1	1
1700040I03Rik	14.5525	20.5886
1700040L02Rik	1	1
1700040N02Rik	1	1
1700041C23Rik	1	1
1700041M19Rik	1	1
1700042B14Rik	1.71104	11.1699
1700042G07Rik	1	1
1700042G15Rik	1	1
1700042O10Rik	1	1
1700044C05Rik	1	1
1700044K03Rik	1	1
1700045H11Rik	1	1
1700045I19Rik	1.81516	2.8241
1700046C09Rik	1	1
1700047G03Rik	1	1
1700047L14Rik	1	1
1700047M11Rik	1	1
1700048M11Rik	1	2.04252
1700048O20Rik	3.39695	7.66606
1700049E15Rik	1	1
1700049E22Rik	1	1
1700049G17Rik	1	1
1700049L16Rik	1	1
1700051A21Rik	1	1
1700052I22Rik	1	1
1700052K11Rik	1	1
1700052N19Rik	1	1
1700054A03Rik	1	1
1700054K19Rik	1	1
1700054M17Rik	1	1
1700054N08Rik	1	1.99878
1700054O13Rik	1	1
1700055C04Rik	1	1
1700055N04Rik	1	1
1700056E22Rik	1	1
1700057G04Rik	1	1
1700057H15Rik	1	1
1700057K13Rik	1	1.04946
1700058G18Rik	1	1
1700060C16Rik	1	1
1700060C20Rik	1	1
1700061F12Rik	1	1.74058
1700061G19Rik	1.9729	1.27467
1700061I17Rik	1	1
1700061J05Rik	1	1
1700063A18Rik	1	1
1700063D05Rik	4.18443	6.41107
1700063O14Rik	1	1
1700064J06Rik	1	1
1700064M15Rik	1	1
1700065D16Rik	1	1
1700065I16Rik	1	1
1700065I17Rik	4.61975	5.00613
1700065J11Rik	1	1
1700065J18Rik	1	1
1700065O20Rik	2.09832	2.90112
1700066B17Rik	1	1
1700066B19Rik	1	1
1700066J24Rik	1	1
1700066M21Rik	6.93963	15.3471
1700066N21Rik	1	1
1700066O22Rik	1	1
1700067G17Rik	1	1
1700067K01Rik	1.14298	9.30617
1700067P10Rik	1	1.33011
1700069L16Rik	13.481	19.2453
1700069P05Rik	1	1
1700071K01Rik	1	1
1700071M16Rik	1	1
1700072B07Rik	1	1
1700072E05Rik	1	1
1700072O05Rik	1	1
1700073E17Rik	1	1
1700074H08Rik	1	1
1700074P13Rik	1	1
1700080E11Rik	1	1
1700080N15Rik	1	1
1700080O16Rik	9.34398	8.30027
1700081H04Rik	1	1
1700081H22Rik	1	1
1700081L11Rik	6.1723	7.58216
1700084C01Rik	1	1
1700084E18Rik	5.35893	4.61739
1700084F23Rik	1	1
1700084J12Rik	1.02747	1
1700085B03Rik	1	1
1700085C21Rik	1	1
1700086L19Rik	1	5.76487
1700086O06Rik	1	2.3884
1700088E04Rik	2.21963	2.06594
1700090G07Rik	1	1
1700091E21Rik	1	1
1700092C02Rik	1	1
1700092C10Rik	1	1
1700092E19Rik	1	1
1700092K14Rik	1	1
1700092M07Rik	5.14043	1.38226
1700093K21Rik	3.57668	7.23622
1700094D03Rik	5.78159	9.52933
1700094J05Rik	1	1
1700094M24Rik	1	1
1700095A21Rik	1.04744	1.77558
1700095B10Rik	1	1
1700095B22Rik	1	1
1700096J18Rik	1	1
1700096K18Rik	1.94952	5.88469
1700097N02Rik	1	1.83836
1700100L14Rik	1	1
1700101E01Rik	1	1
1700101I11Rik	1	1
1700101O22Rik	1	1
1700102H20Rik	1.96936	3.05962
1700102P08Rik	1	1
1700104A03Rik	1	1
1700105P06Rik	1	1
1700106J16Rik	1	1
1700106N22Rik	1.69198	6.27107
1700108F19Rik	1	1
1700108J01Rik	1	1
1700108M19Rik	1	1
1700109F18Rik	1	1
1700109G14Rik	1	1
1700109G15Rik	1	1
1700109H08Rik	1	1
1700109I08Rik	1	1
1700110C19Rik	1	1
1700110I01Rik	1	1
1700110K17Rik	1	1
1700110M21Rik	1	1
1700111N16Rik	1	1
1700112E06Rik	1	1
1700112H15Rik	1	1
1700113A16Rik	1.21168	4.24894
1700113H08Rik	1	1
1700113I22Rik	1	1.39479
1700119H24Rik	1	1
1700120C14Rik	3.07539	5.4417
1700120E14Rik	1	1
1700120G07Rik	1	1
1700120K04Rik	1	1
1700121L16Rik	1	2.10387
1700121N20Rik	1	1
1700122O11Rik	1	1
1700123I01Rik	1.41165	1
1700123K08Rik	1	1
1700123L14Rik	1	1
1700123M08Rik	1	1
1700123O12Rik	1	1
1700123O20Rik	11.5938	9.12624
1700123O21Rik	1	1
1700125D06Rik	1	1
1700125G02Rik	1	1
1700125G22Rik	1	1
1700125H03Rik	1	1
1700125H20Rik	1.33788	1.06154
1700126H18Rik	1	1
1700128A07Rik	1	1
1700128F08Rik	1	1
1700129C05Rik	1	1
1810006J02Rik	1	1
1810006K21Rik	114.649	114.163
1810007C17Rik	1	1
1810007D17Rik	1	1
1810007I06Rik	9.98303	18.2437
1810008A18Rik	4.6201	3.53649
1810008I18Rik	1	1
1810009A15Rik	150.68	100.873
1810009J06Rik	1	1
1810010D01Rik	1	1
1810010H24Rik	1	2.18408
1810011H11Rik	1	1
1810011O10Rik	1	1
1810012K16Rik	1	1
1810012P15Rik	1	1
1810013A23Rik	1	1
1810013D10Rik	12.6602	3.94382
1810013L24Rik	25.6309	28.2279
1810014B01Rik	1	1
1810014F10Rik	4.82187	4.9401
1810018F18Rik	1	1
1810019D21Rik	5.63981	8.58952
1810019J16Rik	1	2.13167
1810020D17Rik	35.8703	25.626
1810020O05Rik	1	1
1810021B22Rik	1	1
1810022K09Rik	264.386	112.963
1810024B03Rik	1	1
1810026B05Rik	1.3857	3.60452
1810026J23Rik	11.0942	10.2489
1810027O10Rik	16.6762	30.5217
1810029B16Rik	74.9927	32.1942
1810030J14Rik	1	1
1810030N24Rik	5.58168	9.37107
1810030O07Rik	28.8516	143.251
1810031K17Rik	12.3686	40.2213
1810032O08Rik	3.75594	7.15436
1810033B17Rik	1	1
1810034E14Rik	1	1
1810035I16Rik	34.5819	34.9987
1810035L17Rik	84.1278	59.3299
1810037I17Rik	25.6308	80.2086
1810041L15Rik	1	1
1810043G02Rik	1.20514	7.32737
1810043H04Rik	52.1986	56.0654
1810044D09Rik	22.8508	24.7573
1810046J19Rik	12.3083	9.90146
1810046K07Rik	1	2.69608
1810048J11Rik	5.86743	6.13779
1810049H13Rik	1	1
1810053B23Rik	1	1
1810055G02Rik	13.0919	15.3504
1810058I24Rik	18.7056	45.4721
1810062G17Rik	1	1.86003
1810062O18Rik	1	1
1810063B05Rik	25.5815	26.1909
1810063B07Rik	4.4312	9.03845
1810064F22Rik	5.00268	6.41361
1810065E05Rik	1	1
1810074P20Rik	1	1
2010001E11Rik	1	1
2010001M06Rik	1.06443	1
2010001M09Rik	1	1.23921
2010002M12Rik	1	2.99819
2010002N04Rik	1	1
2010003K11Rik	1	1
2010003K15Rik	1	1
2010003O02Rik	1.0232	5.35196
2010005H15Rik	9.74871	8.84017
2010009K17Rik	1	1
2010010A06Rik	1	1
2010011I20Rik	1.43839	3.64849
2010012O05Rik	2.71637	1.63278
2010015L04Rik	2.13386	2.44648
2010016I18Rik	1	1
2010106C02Rik	1	1
2010106E10Rik	1	1
2010106G01Rik	1	1
2010107E04Rik	340.607	354.118
2010107G12Rik	1	1
2010107G23Rik	31.5281	221.391
2010107H07Rik	95.7434	93.9411
2010109A12Rik	1	1
2010109I03Rik	2.86394	2.35591
2010109K11Rik	1	2.18206
2010110P09Rik	1	1
2010111I01Rik	1	1
2010204K13Rik	1.28722	3.4933
2010300C02Rik	1	1
2010305A19Rik	6.6574	5.15364
2010308F09Rik	2.30234	2.28341
2010310C07Rik	1	1
2010315B03Rik	1	1
2010317E24Rik	10.6021	10.9998
2010320M18Rik	10.3237	6.72125
2010321M09Rik	9.12365	15.4144
2200002D01Rik	1	1.06539
2200002J24Rik	1	1
2200002K05Rik	1	1
2210009G21Rik	21.5862	132.079
2210010C04Rik	1	1
2210010C17Rik	1.30942	6.47327
2210012G02Rik	2.36887	4.55015
2210013O21Rik	1	6.5368
2210015D19Rik	2.44596	5.46576
2210016F16Rik	6.47789	3.30477
2210016L21Rik	11.7107	5.60078
2210018M11Rik	1.91885	4.48868
2210019I11Rik	1.10762	3.58948
2210020M01Rik	1	1
2210021J22Rik	2.24574	11.3405
2210039B01Rik	3.18027	8.01394
2210403K04Rik	8.92924	7.81776
2210404J11Rik	1	1.08489
2210404O07Rik	1.18671	3.09214
2210404O09Rik	1	1
2210407C18Rik	1	2.06045
2210408F21Rik	1	1
2210408I21Rik	1.08682	1
2210409D07Rik	1	1
2210409E12Rik	124.491	95.5562
2210411K11Rik	1	1
2210414B05Rik	1	1
2210415F13Rik	1	1
2210416O15Rik	1	1
2210417A02Rik	1	1
2210417K05Rik	1	1
2210420H20Rik	1	1
2300002M23Rik	3.2762	15.2195
2300003K06Rik	1	1
2300005B03Rik	1	1
2300009A05Rik	1	5.91502
2310001A20Rik	7.31227	11.2846
2310001H17Rik	1	1
2310001H18Rik	1	1
2310001K24Rik	1	1
2310002D06Rik	1	1
2310002J15Rik	1	1
2310002L09Rik	1	1
2310002L13Rik	1	1
2310003C23Rik	1.99319	5.23918
2310003F16Rik	435.926	978.692
2310003H01Rik	1	1
2310003L22Rik	6.14355	7.0497
2310004I24Rik	4.99934	5.55325
2310004N24Rik	6.07252	6.06844
2310005A03Rik	1	1
2310005E17Rik	1	1
2310005G13Rik	1	1
2310007B03Rik	1	1
2310007L24Rik	1	1
2310008H04Rik	2.62512	5.74608
2310008H09Rik	8.19884	6.43823
2310008N11Rik	1	1
2310009A05Rik	5.02257	7.7
2310009B15Rik	1	1.5663
2310010J17Rik	1	2.2844
2310010M20Rik	3.13733	4.77987
2310011J03Rik	7.24113	4.82097
2310014F07Rik	1	1
2310014L17Rik	1.0532	1.95019
2310015A10Rik	1	1
2310015B20Rik	1	1.55162
2310015D24Rik	1	1
2310016D03Rik	1	1
2310016M24Rik	77.6852	73.4249
2310020H05Rik	1	1
2310021P13Rik	1	1
2310022A10Rik	4.02435	11.6663
2310022B05Rik	1	4.37039
2310028H24Rik	1	1.16425
2310030A07Rik	1	1
2310030G06Rik	1	1
2310030N02Rik	6.84411	1.72925
2310033E01Rik	13.1193	9.82333
2310033P09Rik	1	1
2310034C09Rik	1	1
2310034G01Rik	1	1
2310034O05Rik	1	1
2310035C23Rik	4.84505	6.91716
2310035K24Rik	2.97008	2.97157
2310036O22Rik	48.2046	54.8123
2310037I24Rik	22.9156	23.4254
2310039H08Rik	1	2.29462
2310039L15Rik	1129.14	4019.28
2310040G24Rik	94.0672	120.465
2310042D19Rik	1	1
2310042E22Rik	1	1
2310043J07Rik	1	2.57004
2310043L19Rik	1	1
2310043O21Rik	1	1
2310044G17Rik	1	2.12796
2310044H10Rik	1.04308	1.30126
2310045N01Rik	21.2528	14.1533
2310046A06Rik	1	1.41306
2310046K01Rik	1	1
2310046O06Rik	1.6837	1.20619
2310047B19Rik	1	1.04876
2310047M10Rik	2.50329	2.46698
2310050B05Rik	1	2.23935
2310050C09Rik	1	1
2310057J18Rik	1	1
2310057M21Rik	9.4165	11.2707
2310057N15Rik	1	1
2310061C15Rik	6.56867	7.76345
2310061I04Rik	15.783	96.541
2310061J03Rik	1	1
2310061N02Rik	1	1
2310065F04Rik	1	1
2310067B10Rik	1	1
2310068J16Rik	1	1
2310069B03Rik	1	1
2310069G16Rik	7.54991	25.1633
2310079F23Rik	1	1
2310079G19Rik	1	1
2310081J21Rik	1	1
2400001E08Rik	42.1427	64.2706
2400003C14Rik	35.901	48.2016
2400009B08Rik	1	1
2410001C21Rik	31.6368	22.652
2410002F23Rik	7.31904	6.70124
2410002I01Rik	1	1
2410002O22Rik	15.9781	19.2975
2410003K15Rik	6.99193	6.388
2410003L11Rik	2.34624	1.65281
2410004A20Rik	2.78286	6.41599
2410004B18Rik	40.4474	68.3254
2410004I01Rik	1	1.5725
2410004N09Rik	21.472	34.7848
2410004P03Rik	1	1
2410006H16Rik	68.3614	66.9881
2410007B07Rik	2.28213	5.32363
2410012E07Rik	1	1
2410012M07Rik	1.67806	6.97211
2410015M20Rik	24.7311	21.2489
2410016O06Rik	7.00639	4.76153
2410017I17Rik	1	1
2410017P09Rik	3.61001	3.08375
2410018L13Rik	4.26493	10.0652
2410018M08Rik	4.83709	5.35375
2410021H03Rik	12.8776	29.7065
2410022L05Rik	9.04605	47.811
2410042D21Rik	34.0123	72.7335
2410057H14Rik	1	1
2410066E13Rik	1	1
2410075B13Rik	3.08827	3.93812
2410076I21Rik	1.3349	1.38912
2410088K16Rik	1.15698	1
2410089E03Rik	2.42956	2.3544
2410091C18Rik	16.3154	8.23317
2410114N07Rik	6.34804	6.78857
2410124H12Rik	1	1.82728
2410127L17Rik	10.0324	22.9896
2410131K14Rik	1	1.15369
2410137F16Rik	1	1
2410137M14Rik	1	1
2410141K09Rik	10.0333	9.68726
2500003M10Rik	15.7888	20.8527
2500004C02Rik	58.7576	59.7518
2510002D24Rik	6.50529	6.36873
2510003D18Rik	1	2.41262
2510003E04Rik	6.30492	6.67315
2510006D16Rik	11.5401	6.83123
2510009E07Rik	1	1
2510012J08Rik	4.61236	5.19634
2510039O18Rik	2.13471	4.66173
2510049J12Rik	9.33042	6.72696
2600006L11Rik	1	1.38448
2610001J05Rik	2.45319	13.2666
2610002D18Rik	7.51757	14.8101
2610002I17Rik	21.3417	13.3823
2610002J02Rik	3.57698	9.41715
2610002M06Rik	2.41038	2.35549
2610005L07Rik	1.68174	2.01621
2610008E11Rik	1	1
2610015P09Rik	1	1
2610016A17Rik	1	1
2610017I09Rik	1	1
2610018G03Rik	1	1
2610019E17Rik	65.9089	73.4524
2610019F03Rik	2.85086	14.5329
2610020C07Rik	2.56015	4.37271
2610020H08Rik	2.89849	6.36932
2610021K21Rik	1.8082	3.72688
2610027L16Rik	8.96093	6.90249
2610028E06Rik	1	1
2610028H24Rik	1.33446	1
2610029G23Rik	50.1873	36.8014
2610029I01Rik	2.39206	2.60489
2610034B18Rik	1	1
2610034M16Rik	1.54291	9.15776
2610035D17Rik	1	1
2610035F20Rik	1	1
2610037D02Rik	2.93751	9.21608
2610039C10Rik	91.3773	76.0969
2610044O15Rik	5.3974	2.06697
2610100L16Rik	1	1
2610101N10Rik	3.45575	3.90176
2610109H07Rik	1	1
2610203C20Rik	1	1
2610203C22Rik	1.44984	6.33959
2610204G22Rik	1	1.00888
2610206C17Rik	1.82038	6.41347
2610301B20Rik	1	1
2610301G19Rik	1	1
2610305D13Rik	66.6931	129.436
2610306M01Rik	2.35028	3.46708
2610307P16Rik	1	1
2610316D01Rik	1	3.41068
2610318N02Rik	20.3929	18.1355
2610507B11Rik	3.22811	5.35743
2610507I01Rik	15.8078	78.0768
2610524H06Rik	21.903	35.8882
2610528A11Rik	1	1
2610528E23Rik	24.5442	8.859
2610528J11Rik	2.24793	1.43453
2700007P21Rik	12.8714	9.55999
2700023E23Rik	47.577	35.2804
2700029M09Rik	147.243	421.197
2700038G22Rik	29.2967	23.2891
2700046A07Rik	1	1
2700046G09Rik	1	1
2700049A03Rik	3.06959	4.13727
2700050L05Rik	2.1843	3.58735
2700054A10Rik	1	2.92022
2700060E02Rik	40.5148	129.303
2700062C07Rik	58.9468	41.53
2700069I18Rik	1	1
2700070H01Rik	2.73543	3.01188
2700078E11Rik	2.00853	2.93565
2700081L22Rik	1	1
2700081O15Rik	1	1
2700086A05Rik	1	1
2700089E24Rik	1.07771	1
2700089I24Rik	1	1
2700090O03Rik	1	1
2700094K13Rik	9.64322	31.0007
2700097O09Rik	15.2029	14.375
2700099C18Rik	9.07833	10.7827
2810001G20Rik	5.28889	6.28246
2810002D19Rik	1.70198	2.48726
2810002N01Rik	52.4964	57.9624
2810004N23Rik	22.5417	32.3662
2810006K23Rik	36.2126	70.2146
2810007J24Rik	1	1
2810008D09Rik	36.1885	47.2863
2810008M24Rik	23.2576	32.1952
2810011L19Rik	1	1
2810013P06Rik	10.3422	13.8398
2810021B07Rik	4.43517	6.16228
2810021J22Rik	1.3151	1.05458
2810025M15Rik	11.1693	26.9861
2810029C07Rik	1.48069	3.94207
2810030E01Rik	1	1
2810032G03Rik	1	1
2810046L04Rik	1	1
2810047C21Rik1	1	1
2810049E08Rik	1	1
2810055F11Rik	1	1.68759
2810055G20Rik	1	1
2810403A07Rik	9.04458	15.4928
2810403D21Rik	1.31807	4.97227
2810404M03Rik	1	1
2810405F15Rik	1	1
2810405K02Rik	3.33713	3.33119
2810407C02Rik	35.625	24.7634
2810408A11Rik	1	1
2810408I11Rik	78.1485	194.658
2810408M09Rik	1.08077	1
2810410L24Rik	1	1
2810417H13Rik	1.93624	3.06083
2810422J05Rik	6.71076	11.1947
2810422O20Rik	1.7478	1
2810428I15Rik	10.6971	5.05392
2810429I04Rik	3.03625	5.17467
2810432D09Rik	4.14422	7.13603
2810432L12Rik	1	1
2810433D01Rik	1	1
2810442I21Rik	1	1
2810442N19Rik	1	1
2810453I06Rik	24.3322	72.8479
2810454H06Rik	1	1
2810459M11Rik	1	2.07058
2810468N07Rik	1	1.54592
2810471M01Rik	1	1
2810474O19Rik	15.2286	29.1433
2900002K06Rik	6.33157	6.67477
2900005J15Rik	1	1
2900006K08Rik	1	1.26949
2900008C10Rik	1	1
2900009J06Rik	3.92103	5.22911
2900010M23Rik	30.9691	22.9149
2900011O08Rik	1	1
2900026A02Rik	1	1.04124
2900041M22Rik	1	1
2900052N01Rik	1	1
2900053A13Rik	4.27625	3.50795
2900055J20Rik	1	1
2900056M20Rik	2.78943	6.61209
2900057B20Rik	1.33235	3.84699
2900060B14Rik	3.97096	7.99253
2900064A13Rik	59.4553	42.3361
2900076A07Rik	5.16741	4.56732
2900079G21Rik	1	1
2900092C05Rik	1	1
2900092D14Rik	1	1
2900092E17Rik	6.27913	16.9745
2900093L17Rik	13.0075	6.57871
2900097C17Rik	19.1642	10.4403
3000002C10Rik	1	1.80118
3010001F23Rik	1	1.88963
3010026O09Rik	3.68215	4.08584
3100003L05Rik	1	2.03426
3110001D03Rik	6.14043	2.60367
3110001I22Rik	13.6458	31.1936
3110002H16Rik	18.3689	14.9487
3110003A17Rik	3.65821	5.10343
3110007F17Rik	3.74448	10.2565
3110009E18Rik	13.2287	53.504
3110009F21Rik	1	1
3110015C05Rik	1	1
3110021A11Rik	1	1
3110021N24Rik	1	1
3110035E14Rik	1	1
3110039I08Rik	1	1
3110039M20Rik	1	1
3110040N11Rik	3.27513	6.9772
3110043O21Rik	2.18508	6.08873
3110045C21Rik	1.45847	2.59582
3110047P20Rik	1	1
3110052M02Rik	1	1.31044
3110056K07Rik	15.7034	23.2255
3110056O03Rik	1	1
3110057O12Rik	2.19345	3.00344
3110062M04Rik	1	1
3110070M22Rik	1	1.46502
3110079O15Rik	1	1
3110082D06Rik	1	1
3110082I17Rik	4.16348	6.23697
3110082J24Rik	1	1
3110099E03Rik	1	1
3200001D21Rik	1	1
3200002M19Rik	114.02	157.753
3230401D17Rik	172.728	185.143
3300002I08Rik	1	1.23779
3300005D01Rik	1	1
3425401B19Rik	1	1
3632451O06Rik	1	1
3632454L22Rik	1	1
3830403N18Rik	1	1.05154
3830406C13Rik	2.35487	6.41497
3830408C21Rik	1	1.19369
3830417A13Rik	1	1.41478
3830431G21Rik	1	1
3930402G23Rik	1	1
4430402I18Rik	1	1
4632411B12Rik	3.42512	2.87875
4632415K11Rik	1	1.22551
4632415L05Rik	1	2.28293
4632427E13Rik	11.7965	13.1436
4632428C04Rik	1	1
4632428N05Rik	1	1
4632434I11Rik	41.4138	28.859
4732415M23Rik	1.40157	1.72343
4732416N19Rik	1	2.02328
4732418C07Rik	6.90784	33.2011
4732456N10Rik	1	1
4732471D19Rik	5.8943	4.68566
4732471J01Rik	1	1
4732490B19Rik	1	1
4732491K20Rik	1	1
4831426I19Rik	1	1
4831440E17Rik	2.21899	2.00543
4832428D23Rik	1	1
4833403I15Rik	1	1
4833412C05Rik	1	1
4833417C18Rik	30.9575	39.6027
4833418N02Rik	1	1
4833419F23Rik	1	1
4833420G17Rik	52.3389	143.167
4833422C13Rik	1	1
4833422F24Rik	1	1
4833423E24Rik	1	1
4833424O15Rik	1	1
4833427F10Rik	2.10781	4.49706
4833427G06Rik	1	1
4833428L15Rik	1	1
4833439L19Rik	5.0846	12.174
4833442J19Rik	2.96784	3.47841
4921501E09Rik	1	1
4921504E06Rik	1	1
4921506M07Rik	1	1.04656
4921507L20Rik	1	1
4921507P07Rik	1	1
4921508A21Rik	3.59275	9.60756
4921508D12Rik	1	1
4921509C19Rik	1	1
4921509O07Rik	1	1
4921510H08Rik	1	1
4921511C10Rik	1	1
4921511C20Rik	1	1
4921511H03Rik	1	1
4921511I17Rik	1	1
4921511M17Rik	1	1
4921513D23Rik	22.7682	31.6796
4921513I03Rik	1	1
4921515E04Rik	1	1
4921515J06Rik	1.50474	4.45872
4921517D21Rik	1	1
4921517D22Rik	1	1
4921517L17Rik	2.76596	4.94868
4921523A10Rik	3.52835	2.23071
4921524J17Rik	15.3368	26.3576
4921524L21Rik	1	1
4921525B02Rik	1	1
4921525O09Rik	1	1
4921528I01Rik	1	1
4921528O07Rik	1	1
4921530D09Rik	1	1
4921530L18Rik	1	1.52607
4921530L21Rik	1	1
4921531C22Rik	10.4926	7.80541
4921531P14Rik	1	1
4921533I20Rik	1	1
4921536K21Rik	1	1.52005
4921539E11Rik	1	1
4922501C03Rik	1.06801	1.58421
4922501L14Rik	1	1
4922502D21Rik	1	1
4922502H24Rik	1	1
4922502N22Rik	1	1
4922505E12Rik	1	1
4922505G16Rik	1.53424	1
4930401C15Rik	1	1
4930401O10Rik	1	1
4930401O12Rik	1	1
4930402F06Rik	1	1
4930402F11Rik	1	1
4930402H24Rik	3.09803	3.15927
4930403N07Rik	1	1
4930404A05Rik	1	1
4930404A10Rik	5.58395	5.65742
4930404H11Rik	1	1
4930404H21Rik	1	1
4930404I05Rik	1	1
4930404N11Rik	1	1
4930405A10Rik	1	1
4930405A21Rik	1	1.79212
4930405D11Rik	1	1
4930405J17Rik	1	1
4930405P13Rik	36.9491	48.1445
4930406D18Rik	1	1
4930407I10Rik	1	1
4930408F14Rik	1	1
4930412B13Rik	1	1
4930412C18Rik	1	1
4930412F15Rik	1	1
4930412O13Rik	1	1
4930413E15Rik	1	1
4930413F20Rik	1	1
4930413G21Rik	2.30002	4.18253
4930413M19Rik	1	1
4930414L22Rik	3.2594	1.77374
4930414N06Rik	1	1
4930415F15Rik	1	1
4930415L06Rik	1	1
4930415O20Rik	1	1
4930417G10Rik	1	1
4930417O13Rik	1	1
4930417O22Rik	1	1
4930419G24Rik	1	1
4930420K17Rik	2.16487	20.2661
4930422G04Rik	1.17676	2.01135
4930423M02Rik	1	1
4930425K10Rik	1	1
4930425O10Rik	1	1
4930426L09Rik	1	1
4930427A07Rik	4.03212	6.56007
4930428D18Rik	1	1
4930428E07Rik	1	1
4930428E23Rik	2.87337	5.41059
4930428G15Rik	1	1
4930428O21Rik	1	1
4930429B21Rik	1	1
4930429D17Rik	1	1
4930429F11Rik	1	1
4930429F24Rik	1	1
4930430A15Rik	1	1
4930430D24Rik	1	1
4930430F08Rik	1	1
4930430F21Rik	1	1
4930430J02Rik	11.8484	9.05398
4930431A04Rik	1	1
4930431P03Rik	1	1
4930432J09Rik	1	1
4930432K09Rik	1	1
4930432K21Rik	6.67352	7.41947
4930432M17Rik	1	1
4930433B08Rik	1	1
4930433I11Rik	1	1
4930433N12Rik	1	2.05447
4930434J06Rik	1	1
4930435E12Rik	1	1
4930438E09Rik	1	1
4930440C22Rik	1	1
4930441J16Rik	1	1
4930441O14Rik	1	1
4930442J19Rik	1	1
4930442L01Rik	1	1
4930443G12Rik	1	1
4930443O20Rik	1	1
4930444A02Rik	1	1
4930444F02Rik	1	1
4930444G20Rik	1	1
4930444M15Rik	1	1
4930444P10Rik	5.10207	2.43507
4930447A16Rik	1	1
4930447C04Rik	2.728	5.30045
4930447J18Rik	1	1
4930447K03Rik	1	1
4930447N08Rik	1	1
4930448C13Rik	1	1
4930448F12Rik	1	1
4930448H16Rik	1	1
4930448I06Rik	1	1
4930448I18Rik	1	1
4930448K20Rik	1	1
4930449E01Rik	1	1
4930449E18Rik	1	1
4930449I24Rik	1	1
4930451C15Rik	1	1.85658
4930451I11Rik	1.06854	3.28125
4930452A19Rik	1	1
4930452B06Rik	1	2.26824
4930452G13Rik	1	1
4930452N14Rik	1	1
4930453H23Rik	1	1
4930453N24Rik	92.8769	92.5855
4930455B14Rik	1	1
4930455C13Rik	1	1
4930455C21Rik	12.7272	9.05586
4930455D15Rik	1.04254	1.10142
4930455F16Rik	1	1
4930455F23Rik	1	6.08993
4930455H04Rik	1	1
4930455J16Rik	1	1
4930456L15Rik	1	1
4930458L03Rik	1	1
4930459L07Rik	1	1
4930461G14Rik	1	1
4930465A12Rik	1	1
4930465K10Rik	1	1.08197
4930465M20Rik	1	1
4930467D21Rik	1	1
4930467E23Rik	1	1
4930467K11Rik	1	1
4930468A15Rik	2.67544	2.43596
4930469G21Rik	1	1
4930470H14Rik	12.7389	11.5278
4930470P17Rik	1	1
4930471C04Rik	1	1
4930471G03Rik	1	1
4930471I20Rik	1	1
4930471M09Rik	1	1
4930471M23Rik	1	2.27386
4930473A02Rik	1.45144	1.37813
4930473A06Rik	1	1.04286
4930473O22Rik	1	1
4930474G06Rik	1	1
4930474H20Rik	1	1
4930474M22Rik	1	1
4930474N05Rik	1	1
4930474N09Rik	1	1
4930478L05Rik	1	1
4930478P22Rik	1	1
4930479D17Rik	1	1
4930479M11Rik	1.78119	4.51341
4930480E11Rik	1	1
4930480G23Rik	1	1
4930480K15Rik	1	1
4930480M12Rik	1	1
4930481A15Rik	1	1.4361
4930483J18Rik	1	1
4930483K19Rik	1	1
4930483O08Rik	4.14418	4.33322
4930486F22Rik	1	1
4930486I03Rik	1	1
4930486L24Rik	1	1.28207
4930487D11Rik	1	1
4930487H11Rik	1	1
4930488B22Rik	1	1
4930488L21Rik	1	1
4930500F04Rik	1	1
4930500J02Rik	28.6208	39.5405
4930500L23Rik	20.0203	9.13544
4930502A04Rik	1	1
4930502E09Rik	1	1
4930502E18Rik	1	1
4930503B20Rik	1	1
4930503E14Rik	3.0855	11.9414
4930503E24Rik	1	1
4930503H13Rik	1	1
4930503L19Rik	2.24273	5.20653
4930503O07Rik	1	1
4930504O13Rik	1	1
4930505A04Rik	1	1
4930505G20Rik	1	1
4930506M07Rik	1.03811	4.19034
4930507D05Rik	1	1
4930509E16Rik	1	1
4930509J09Rik	1	1
4930509K18Rik	1	1
4930511A02Rik	1	1
4930511E03Rik	1	1
4930511I11Rik	1.38624	1.06515
4930511M06Rik	1	2.366
4930511M11Rik	1	1
4930512B01Rik	1	1
4930513D17Rik	1	1
4930513N10Rik	1.20595	1.95615
4930513O06Rik	1	1
4930515B02Rik	1	1
4930515G01Rik	2.59625	3.39022
4930515G16Rik	1	1
4930515L03Rik	1	1
4930515L19Rik	1	1
4930517E11Rik	1	1
4930518P08Rik	1	1
4930519D14Rik	1	1
4930519F09Rik	4.27687	5.7307
4930519F16Rik	1	1.99798
4930519F24Rik	1	1
4930519G04Rik	1	1.13608
4930519H02Rik	1	1
4930520O04Rik	1	1
4930520P13Rik	1	1
4930521A18Rik	1	1
4930521E06Rik	1	1
4930522H14Rik	3.0533	8.51073
4930522O17Rik	1	1
4930523C07Rik	1	1
4930523O13Rik	1	1
4930524B15Rik	1	1
4930524C18Rik	1	1
4930524E20Rik	1	1
4930524L23Rik	1	1
4930524N10Rik	1	1
4930524O05Rik	1	1
4930524O08Rik	1	1
4930525D18Rik	1	1
4930525F21Rik	1	1
4930525G20Rik	1	1
4930525M21Rik	1	1
4930526D03Rik	1	1
4930526I15Rik	1	1
4930526L06Rik	1	4.00894
4930527F14Rik	1	1
4930527G23Rik	1	1
4930528A17Rik	1	1
4930528D03Rik	1.23972	9.06253
4930528F23Rik	1	1
4930528P14Rik	1	1
4930529C04Rik	1	1
4930529F22Rik	1	1
4930529F24Rik	1	1
4930529K09Rik	1	1
4930529L06Rik	1	1
4930529M08Rik	1	1
4930533B01Rik	1	1
4930533P14Rik	1	1
4930534B04Rik	1	2.11036
4930538K18Rik	1	1
4930539C22Rik	1	1
4930539E08Rik	1.01177	3.88991
4930539J05Rik	2.0185	3.52997
4930539M17Rik	1	1
4930539N22Rik	1	1
4930540M03Rik	1	1
4930542C21Rik	1	1
4930542D17Rik	1	1
4930542H20Rik	1	1
4930542N07Rik	1	1
4930543E12Rik	1	1
4930544D05Rik	1	1
4930544G11Rik	1	1
4930544M13Rik	1	1
4930544O15Rik	1	1
4930545E07Rik	1	1
4930545H06Rik	1	1
4930545L23Rik	1	1
4930546C10Rik	1	1
4930546K05Rik	1	1
4930547C10Rik	1	1
4930547E08Rik	1.90417	4.69988
4930547E14Rik	1	1
4930547N16Rik	2.0355	2.00669
4930548G14Rik	1	1
4930548H24Rik	4.90814	10.749
4930548J01Rik	1	1
4930548K13Rik	1	1
4930549C01Rik	1	1
4930549G23Rik	13.2122	13.9304
4930550C14Rik	4.39725	15.6494
4930550L24Rik	4.92357	1.41409
4930552N02Rik	1	1
4930552P12Rik	1	1
4930553E22Rik	1	1
4930554C24Rik	1	1
4930555B11Rik	1.28748	1.04725
4930555G01Rik	1	4.7238
4930555I21Rik	1	1
4930556C24Rik	1	1
4930556G01Rik	2.10611	3.40243
4930556J02Rik	1	1
4930556M19Rik	1	1
4930556N09Rik	1	1
4930557A04Rik	1	1
4930557J02Rik	1	1
4930558C23Rik	1.63694	4.9082
4930558G05Rik	1	1
4930558J18Rik	1	1
4930558K02Rik	1	1
4930562C15Rik	10.8067	21.9335
4930562F07Rik	1	1
4930563D23Rik	1	1
4930563E18Rik	1	1
4930563E22Rik	1	1
4930563F08Rik	1	1
4930563M20Rik	1.27988	1.61681
4930564B18Rik	1	1
4930564D02Rik	1	1
4930564G21Rik	1	1
4930564K09Rik	17.3513	143.699
4930565A17	1	1
4930565D16Rik	1	1
4930565N06Rik	1	1
4930567H12Rik	1	1
4930567H17Rik	1	1
4930567J20Rik	1	1
4930567K20Rik	1	1
4930568D16Rik	1	1
4930568E12Rik	1	1.94444
4930568G15Rik	1	1
4930568K20Rik	1	1
4930570G19Rik	1	1
4930571K23Rik	1	1
4930572J05Rik	1	1
4930572K03Rik	1	1
4930572O13Rik	1	1
4930573O16Rik	1	1
4930578C19Rik	1	1
4930578E11Rik	1	1
4930578I06Rik	1	1
4930578M01Rik	1	1
4930578N16Rik	2.03408	1.6112
4930578N18Rik	1	1
4930579C15Rik	1	1
4930579F01Rik	1	2.99926
4930579G18Rik	5.32726	2.16406
4930579G22Rik	1	2.5445
4930579G24Rik	2.48558	15.7843
4930579K19Rik	1	1
4930581F22Rik	1	1
4930583H14Rik	6.50891	8.34237
4930583K01Rik	1	1
4930583P06Rik	1	1
4930584F24Rik	1	1
4930588N13Rik	1.37117	7.36845
4930590J08Rik	1	1
4930590L20Rik	1	1
4930591A17Rik	1.0896	1.64478
4930592A05Rik	1	1
4930592I03Rik	1	1
4930593A02Rik	1	1
4930593C16Rik	1	1
4930594C11Rik	1	1
4930595M18Rik	1	1
4930596D02Rik	1	1
4930596M17Rik	1	1
4930597G03Rik	1	1
4930598F16Rik	1	1
4930599N23Rik	1	1.21071
4931402G19Rik	1	1
4931403E22Rik	1	1
4931403G20Rik	1	1
4931406B18Rik	1	1
4931406C07Rik	4.22403	9.80665
4931406H21Rik	1	1
4931406P16Rik	15.7298	49.5796
4931407G18Rik	1	1
4931408A02Rik	1	1
4931408C20Rik	1	1
4931408D14Rik	1	1
4931409K22Rik	2.36346	1.01445
4931414P19Rik	1	1
4931417E11Rik	1	1
4931417G12Rik	5.76587	4.44841
4931419H13Rik	1	1
4931420L22Rik	1	1
4931423N10Rik	1	1
4931428F04Rik	1	1
4931428L18Rik	3.39036	18.3329
4931429I11Rik	1	1
4931429L15Rik	1	1.11047
4931429P17Rik	1	1
4931430N09Rik	1	1
4931431B13Rik	1	1
4931431C16Rik	1	1
4931431F19Rik	1	1
4931440F15Rik	1	1
4931440J10Rik	1	1
4931440L10Rik	1	1
4931440P22Rik	1	1.03634
4932411E22Rik	1	1
4932411G14Rik	1	1
4932411L15	2.00181	5.30748
4932411N23Rik	1	1
4932412D23Rik	1	1
4932412H11Rik	1	1
4932413F04Rik	1	1
4932414J04Rik	3.50878	2.96991
4932414N04Rik	1	1.12502
4932415G12Rik	1	1.04317
4932415M13Rik	1	1
4932416H05Rik	1	1
4932416K20Rik	1	1
4932418E24Rik	1	1
4932425I24Rik	1	1
4932429P05Rik	1	1
4932435O22Rik	1	1
4932438A13Rik	1	2.30495
4932438H23Rik	1	1
4932441B19Rik	1	1
4932441J04Rik	1	1
4932443I19Rik	1	1
4932702P03Rik	1	1
4933400A11Rik	1	1
4933400B14Rik	1	1
4933400C05Rik	1	1
4933400C23	1	1
4933400F21Rik	1	1
4933400L20Rik	1	1
4933401B06Rik	1	1.29465
4933401D09Rik	1.52839	3.6125
4933401H06Rik	1	1
4933401P06Rik	1	1
4933402C06Rik	1	1
4933402D24Rik	1	1
4933402E13Rik	1	1
4933402J07Rik	1	1
4933402J10Rik	1	1
4933402J15Rik	1	1
4933402N03Rik	1	1
4933402N22Rik	1	1
4933402P03Rik	1	1
4933403F05Rik	5.10777	3.80008
4933403G14Rik	1	1
4933403O03Rik	1	2.60461
4933403O08Rik	1	1
4933404G15Rik	1	1
4933404K08Rik	1	1
4933404M02Rik	1	1
4933404O12Rik	1.68062	1.55244
4933405D12Rik	2.63265	20.8664
4933405E24Rik	1	1
4933405L10Rik	1	1
4933405O20Rik	1	1
4933406C10Rik	1	1
4933406D12Rik	1	1
4933406F09Rik	1	1
4933406G16Rik	1	1
4933406I18Rik	1	1
4933406J08Rik	16.0435	17.3238
4933406J10Rik	1	1
4933406K04Rik	1	1
4933406M09Rik	1	1
4933407C03Rik	1	1
4933407E24Rik	1	1
4933407G14Rik	1	3.245
4933407H18Rik	1.39233	1.34997
4933407I05Rik	1	1
4933407K13Rik	1	1
4933407L21Rik	1	1
4933407P14Rik	1	1
4933408B17Rik	1.86015	4.72967
4933408J17Rik	4.3116	5.63103
4933408N05Rik	96.5349	167.861
4933409G03Rik	1	1
4933409K07Rik	1	1
4933411E08Rik	2.27304	4.18218
4933411G06Rik	1	1
4933411G11Rik	2.2843	9.83165
4933411K16Rik	1	1
4933411K20Rik	3.78259	11.2913
4933412E12Rik	1	1
4933412E24Rik	1	1
4933412O06Rik	1	1
4933413G19Rik	1	1
4933413J09Rik	1	1
4933413L06Rik	1	1
4933415F23Rik	1	1
4933416C03Rik	1	1
4933416E03Rik	1	2.16718
4933416I08Rik	1	1
4933416M06Rik	1	1
4933416M07Rik	3.98493	6.41901
4933417A18Rik	1	1
4933417D19Rik	1.27592	1.18831
4933417E11Rik	1.45721	3.86187
4933417G07Rik	1	1
4933417O13Rik	1	1
4933421E11Rik	5.83221	7.28043
4933421I07Rik	1	1
4933421O10Rik	24.4255	51.7751
4933422A05Rik	1	1
4933422H20Rik	1	1
4933424B01Rik	13.6304	19.9267
4933424G05Rik	1	1
4933424G06Rik	1	1
4933425H06Rik	1	1
4933425L06Rik	1	1
4933425O20Rik	1	1
4933426D04Rik	1	1.70837
4933426M11Rik	4.67902	2.66317
4933427D06Rik	5.1337	26.4419
4933427D14Rik	1	1
4933427E11Rik	1	1
4933427E13Rik	1	1
4933427G17Rik	1.34025	7.42395
4933427I22Rik	1	1
4933428C19Rik	1	1
4933429K18Rik	1	1
4933429O19Rik	1	1
4933430H15Rik	1.18393	3.96815
4933430H16Rik	1	1
4933430I17Rik	1.21245	1.49731
4933430M04Rik	1	3.98944
4933430N04Rik	1	1
4933431E20Rik	1	1
4933431G14Rik	1	1
4933432B09Rik	1	1
4933432G23Rik	1	1
4933432I03Rik	1	1
4933432I09Rik	1	1
4933433C11Rik	1	1.237
4933433F19Rik	1	1
4933433G15Rik	1	1
4933433G19Rik	1	1
4933433H22Rik	1	1
4933433P14Rik	11.6138	7.15447
4933434E20Rik	57.2528	54.2638
4933434I20Rik	1	1
4933436C20Rik	1	1.13323
4933436E23Rik	1	1
4933436H12Rik	1	1
4933436I01Rik	1	1
4933437F05Rik	1.86501	1.1952
4933438B17Rik	1	1
4933438K21Rik	1	1
4933439C10Rik	1	1
4933439F18Rik	15.2791	43.2265
4933439K11Rik	1	1
4933440J02Rik	1	1
4933440M02Rik	1	1
5031410I06Rik	1	1
5031414D18Rik	1	1.07747
5031425E22Rik	1	1.00633
5031425F14Rik	1	1
5031426D15Rik	1.52967	2.40221
5031434C07Rik	1	1
5031434O11Rik	1	1
5031439G07Rik	2.35341	4.35674
5033403H07Rik	1.14253	1
5033404E19Rik	1	1
5033406O09Rik	1	1
5033411D12Rik	1	1
5033414D02Rik	1	1
5133401N09Rik	3.36294	4.13507
5330411J11Rik	1	1
5330413P13Rik	1	1
5330417C22Rik	1	1
5330426P16Rik	1.54666	2.29861
5330434G04Rik	1	1
5330437I02Rik	1	5.06866
5330439B14Rik	1	1
5430401F13Rik	1	1
5430402E10Rik	1	1
5430402O13Rik	1	1
5430403N17	1	1
5430405G05Rik	1	1
5430405H02Rik	10.8347	12.0751
5430407P10Rik	1	1
5430411K18Rik	1.71289	3.21501
5430416N02Rik	11.4498	18.3054
5430416O09Rik	1	1
5430417L22Rik	1	1
5430419D17Rik	1	1
5430421F17Rik	1	1
5430421N21Rik	1	1
5430425J12Rik	1	1
5430427M07Rik	1	1
5430427O19Rik	1	1
5430428K19Rik	1	1
5430434I15Rik	1	1
5430435G22Rik	1	1
5430437J10Rik	1	1
5430437P03Rik	2.91914	3.71169
5430440P10Rik	1	1.45123
5530400C23Rik	1	1
5530401A14Rik	1	1
5530601H04Rik	1	1.19895
5730403B10Rik	8.51806	18.3502
5730403I07Rik	1	2.86184
5730405O15Rik	1	1
5730408K05Rik	36.2446	59.7374
5730409E04Rik	1	1
5730412P04Rik	1	1
5730416F02Rik	1	1
5730419I09Rik	15.6779	75.9053
5730420D15Rik	1	1
5730422E09Rik	1	1
5730435O14Rik	1	1
5730437N04Rik	2.2778	5.87178
5730455O13Rik	3.31179	2.751
5730455P16Rik	4.08193	3.74309
5730457N03Rik	1	1
5730460C07Rik	1	1
5730469M10Rik	1.23698	4.63072
5730480H06Rik	1	1
5730494M16Rik	13.5734	64.8476
5730494N06Rik	7.01085	31.409
5730507C01Rik	6.72575	10.217
5730508B09Rik	1.26814	2.05202
5730522E02Rik	1	1
5730528L13Rik	2.66692	13.2684
5730559C18Rik	1	1
5730577I03Rik	1	1.88799
5730590G19Rik	5.8139	9.18756
5830403L16Rik	1	1
5830403M04Rik	1.01895	1.36074
5830405N20Rik	1	1
5830411N06Rik	1	1
5830415F09Rik	2.6553	2.36192
5830416I19Rik	1	1
5830416P10Rik	1	1
5830417I10Rik	3.24103	4.2862
5830418K08Rik	1.39523	2.66993
5830418P13Rik	1	1
5830428M24Rik	1	1
5830432E09Rik	1	1
5830433M19Rik	5.02065	5.16393
5830473C10Rik	1	1
5930403L14Rik	1	1
5930412G12Rik	1	1
5930416I19Rik	17.6769	25.2317
5930434B04Rik	2.05304	4.81028
5930438M14	1	1.61788
6030405A18Rik	1	1
6030407O03Rik	1	1.8531
6030408B16Rik	1	1.94205
6030419C18Rik	1	1
6030422M02Rik	1	1.64876
6030429G01Rik	1	1
6030440G07Rik	1.7839	1.13784
6030446N20Rik	1	1.60838
6030458C11Rik	3.57876	8.07829
6030466F02Rik	1	1
6030468B19Rik	2.83536	1.66948
6030498E09Rik	1	1
6230400D17Rik	1.53599	4.51664
6230409E13Rik	1	1
6230427J02Rik	17.5282	9.88629
6330403A02Rik	1	1
6330403K07Rik	1	1
6330406I15Rik	1.33688	2.47009
6330407A03Rik	1	1
6330407J23Rik	1	1
6330408A02Rik	1	1
6330409D20Rik	1	1
6330409N04Rik	38.9008	29.3151
6330410L21Rik	1	2.62264
6330415B21Rik	1	1
6330416G13Rik	1	1
6330418K02Rik	1	1
6330439K17Rik	1	1
6330503K22Rik	5.81058	16.9762
6330512M04Rik	1	1
6330527O06Rik	1	1
6330545A04Rik	1	1
6330549D23Rik	1	1.37955
6330578E17Rik	2.19991	3.44034
6430411K18Rik	1	1
6430527G18Rik	3.52194	3.35712
6430531B16Rik	1	1
6430548G04	1.98415	4.51743
6430548M08Rik	1	2.52183
6430550D23Rik	1	1.03419
6430562O15Rik	1	1
6430571L13Rik	1	1
6430573F11Rik	1	1
6430584L05	1	1
6430598A04Rik	1	1
6430704M03Rik	1	1
6430706D22Rik	20.9198	24.6991
6530401N04Rik	1	1
6530402F18Rik	1	1
6530411M01Rik	1	1
6530418L21Rik	1	1
6530439I21	1	1
6720401G13Rik	1	1
6720456B07Rik	48.2599	62.539
6720456H20Rik	1	1
6720463M24Rik	18.5084	20.8042
6720468P15Rik	1.18292	10.2181
6720483E21Rik	1	1
6720489N17Rik	7.63345	15.1738
6820408C15Rik	1	1.11153
6820431F20Rik	1	1
7420426K07Rik	2.60315	33.3404
7420461P10Rik	10.8774	42.0769
7420700N18Rik	1	3.42604
7420701I03Rik	1	1
7530416G11Rik	1	1
7530420F21Rik	1	1
7630403G23Rik	1	1
8030411F24Rik	1	1
8030423F21Rik	1	1
8030423J24Rik	1	1
8030442B05Rik	1	1.00337
8030443G20Rik	1	1
8030462N17Rik	2.35244	2.75387
8430403D17Rik	1	1
8430406I07Rik	2.9597	3.59744
8430408G22Rik	1	1
8430410A17Rik	17.7784	50.2475
8430410K20Rik	2.31444	7.63612
8430419L09Rik	1	1
8430422H06Rik	1	1
8430423G03Rik	1	1
8430427H17Rik	4.50048	15.754
8430429K09Rik	4.74465	6.75467
8430431K14Rik	1	1
8430436N08Rik	1	1
8430437L04Rik	1	1
9030025P20Rik	1	1.49702
9030204H09Rik	1	1
9030224M15Rik	1	1
9030404E10Rik	1	1
9030418K01Rik	1	1
9030425E11Rik	2.07823	2.77817
9030612E09Rik	1	1
9030617O03Rik	1	1
9030619P08Rik	1	1
9030624G23Rik	4.14327	9.7435
9030624J02Rik	1.19287	1.98625
9030625A04Rik	1	1
9130008F23Rik	1	1
9130011E15Rik	3.14966	3.48742
9130011J15Rik	37.297	17.5836
9130014G24Rik	1	1
9130015A21Rik	1	2.32745
9130015L21Rik	1	1
9130017N09Rik	1	1
9130019O22Rik	1	1
9130019P16Rik	1	1
9130023H24Rik	5.54434	6.07645
9130024F11Rik	1	1.24325
9130204L05Rik	1	1
9130206I24Rik	1	1
9130209A04Rik	1.67966	2.57524
9130221F21Rik	1.48256	3.26538
9130221H12Rik	1	3.24908
9130227L01Rik	1.94273	5.89413
9130230L23Rik	1	1
9130401M01Rik	9.13211	6.12872
9130404H23Rik	1	1.58073
9130409I23Rik	3.66027	13.8323
9230009I02Rik	1	1
9230102K24Rik	1	1
9230102O04Rik	1	1
9230104L09Rik	1	1
9230105E05Rik	1	1
9230107M04Rik	1	1
9230110C19Rik	6.54288	24.5387
9230110F15Rik	1	1
9230112D13Rik	1	1
9230112J17Rik	1	1
9230114K14Rik	2.5766	4.02751
9230115E21Rik	31.6358	126.033
9230116N13Rik	1	1
9330020H09Rik	1	1.33182
9330111N05Rik	1	1
9330117O12	1	1
9330133O14Rik	1	1
9330151L19Rik	1.22559	1
9330158H04Rik	1	1.63586
9330159F19Rik	1	1
9330159M07Rik	9.63474	11.8038
9330162B11Rik	1	1
9330175E14Rik	1	1
9330175M20Rik	1	1
9330178D15Rik	1	1
9330179D12Rik	1	1
9330182L06Rik	1	1
9330182O14Rik	1	1
9430007A20Rik	1	1
9430008C03Rik	3.08675	3.11958
9430014N10Rik	1	1
9430015G10Rik	3.92913	6.70452
9430016H08Rik	9.37872	5.84212
9430018G01Rik	1	1
9430019J16Rik	1	1
9430020K01Rik	1	1
9430021M05Rik	1	2.29379
9430023L20Rik	47.9664	44.7843
9430031J16Rik	1	1
9430032N09Rik	1	1
9430037G07Rik	3.74454	4.92516
9430038I01Rik	89.524	118.589
9430041J12Rik	1	1
9430060I03Rik	1	1.45201
9430069I07Rik	1	1
9430076C15Rik	1	1
9430076G02Rik	1	1
9430083A17Rik	1	1
9430091E24Rik	1	1.28155
9530002B09Rik	1	1
9530003J23Rik	1	1
9530008L14Rik	2.7762	5.20493
9530026F06Rik	1	1
9530026P05Rik	1	1
9530027J09Rik	2.76945	3.83891
9530036O11Rik	1	1
9530048J24Rik	1	1
9530051G07Rik	1	1
9530052E02Rik	1.09122	1
9530053A07Rik	1	1
9530059O14Rik	1	1
9530068E07Rik	9.76291	28.1543
9530077C05Rik	1.91342	4.3948
9530080O11Rik	1	1
9530082P21Rik	1	1.40706
9530091C08Rik	6.70626	25.2438
9630013A20Rik	1	1
9630028B13Rik	1	1
9630028H03Rik	1	1
9630033F20Rik	42.8924	37.9843
9830001H06Rik	1	1
9830107B12Rik	1	1
9830132P13	1	1.05302
9830147E19Rik	1.08894	1
9830166K06Rik	1	1
9930005F22Rik	1	1.66479
9930012K11Rik	2.34071	2.99597
9930013L23Rik	1	1
9930014A18Rik	1	1
9930021D14Rik	1	1
9930021J03Rik	1.59515	2.43763
9930023K05Rik	1	1
9930104L06Rik	7.69814	9.01638
9930111J21Rik1	1	1
9930111J21Rik2	1	1
A030009H04Rik	1.07765	2.63252
A130010J15Rik	1.0028	1.01706
A130022J15Rik	1	1.16762
A130040M12Rik	6.6271	37.9206
A130049A11Rik	1	1.58188
A130077B15Rik	2.69932	7.00795
A1bg	1.06471	4.83322
A1cf	1	1
A230001M10Rik	1	1
A230020J21Rik	1	1
A230028O05Rik	1	1
A230046K03Rik	1.35668	1
A230050P20Rik	1	1
A230051G13Rik	1	1
A230056J06Rik	1	1
A230056P14Rik	1	1
A230057D06Rik	1	1
A230065H16Rik	1	1
A230070E04Rik	1	1
A230072C01Rik	109.57	229.34
A230072E10Rik	1	1.15456
A230073K19Rik	1.51834	1.04129
A230077H06Rik	1	1
A230108P19Rik	1	1
A2ld1	9.51831	3.91404
A2m	1	1
A330009N23Rik	1	1.05833
A330021E22Rik	1	1
A330023F24Rik	1	1
A330032B11Rik	31.8923	38.364
A330035P11Rik	1	1
A330040F15Rik	1	1.60833
A330041J22Rik	1	1
A330048O09Rik	1	1
A330049M08Rik	7.17811	5.87538
A330049N07Rik	1	1
A330050B17Rik	1	1
A330050F15Rik	1	1
A330069E16Rik	348.763	457.917
A330070K13Rik	1	1
A330076C08Rik	1	1
A330076H08Rik	1	1
A330093E20Rik	1.2555	4.14511
A330102I10Rik	1	1
A3galt2	1	1
A430005L14Rik	31.1636	18.2388
A430033K04Rik	1.27116	3.51799
A430035B10Rik	1.05279	3.00965
A430071A18Rik	1	1
A430078G23Rik	6.63666	7.43793
A430084P05Rik	1.80397	2.63678
A430088P11Rik	1	1
A430089I19Rik	1	1
A430090L17Rik	1	1
A430092G05Rik	1	1
A430093F15Rik	1	1
A430105I19Rik	1	1
A430107O13Rik	1	1
A430107P09Rik	1	1.14053
A430110N23Rik	1	1
A4galt	5.67366	9.20238
A4gnt	1	1
A530006G24Rik	1	1
A530013C23Rik	1	1
A530016L24Rik	1	1
A530032D15Rik	51.9254	74.2001
A530046M15	1	1
A530050N04Rik	1	1
A530053G22Rik	1	1
A530054K11Rik	1	1
A530058N18Rik	1	1
A530064D06Rik	1	1.58264
A530065N20	1	1
A530072M11Rik	1	1
A530088E08Rik	1	1
A530098C11Rik	1	1
A530099J19Rik	1	1
A630001G21Rik	1.8089	3.20832
A630007B06Rik	8.3362	20.8799
A630010A05Rik	1	2.24519
A630012P03Rik	1	1
A630019I02Rik	1	1
A630020A06	1.30278	2.32647
A630023A22Rik	1	1
A630033H20Rik	1	1
A630055G03Rik	154.499	211.484
A630066F11Rik	1.15176	2.53038
A630071L07Rik	1	1
A630072M18Rik	2.73997	5.3326
A630073D07Rik	1	1
A630075F10Rik	31.0834	100.93
[truncated: 21,236 more rows]
