# Supplementary material for: Nuclear poly(A) binding protein 1 (PABPN1) mediates zygotic genome activation-dependent maternal mRNA clearance during mouse early embryonic development
Source: Nucleic Acids Res. 2021 Dec 14;50(1):458–72. doi: 10.1093/nar/gkab1213 (PMC8855302; doi:10.1093/nar/gkab1213)
Supplement: gkab1213_Supplemental_Files [file gkab1213_Supplemental_Files.zip › Supplementary Table S5.xlsx]

## Sheet: Pabpn1_correlation
	siPabpn1-2-cell-1	siPabpn1-2-cell-2	siPabpn1-8-cell-1	siPabpn1-8-cell-2	WT-2-cell-1	WT-2-cell-2	WT-8-cell-1	WT-8-cell-2	WT-1-cell-1	WT-1-cell-2
siPabpn1-2-cell-1	1	0.946264	0.713581	0.72138	0.848801	0.859004	0.721518	0.720588	0.909475	0.902467
siPabpn1-2-cell-2	0.946264	1	0.712725	0.724722	0.852134	0.859818	0.724609	0.721617	0.914438	0.908326
siPabpn1-8-cell-1	0.713581	0.712725	1	0.932984	0.803894	0.802495	0.924807	0.926934	0.698695	0.693144
siPabpn1-8-cell-2	0.72138	0.724722	0.932984	1	0.822008	0.819739	0.941093	0.914845	0.705837	0.699025
WT-2-cell-1	0.848801	0.852134	0.803894	0.822008	1	0.948436	0.815679	0.802183	0.825389	0.819361
WT-2-cell-2	0.859004	0.859818	0.802495	0.819739	0.948436	1	0.812799	0.797763	0.837719	0.831129
WT-8-cell-1	0.721518	0.724609	0.924807	0.941093	0.815679	0.812799	1	0.921397	0.707467	0.698545
WT-8-cell-2	0.720588	0.721617	0.926934	0.914845	0.802183	0.797763	0.921397	1	0.703789	0.694305
WT-1-cell-1	0.909475	0.914438	0.698695	0.705837	0.825389	0.837719	0.707467	0.703789	1	0.954881
WT-1-cell-2	0.902467	0.908326	0.693144	0.699025	0.819361	0.831129	0.698545	0.694305	0.954881	1

## Sheet: Dis3l2_correlation
	siDis3l2-2-cell-1	siDis3l2-2-cell-2	WT-2-cell-1	WT-2-cell-2	WT-2-cell-3
siDis3l2-2-cell-1	1	0.938485	0.929009	0.927937	0.93636
siDis3l2-2-cell-2	0.938485	1	0.914571	0.917803	0.925155
WT-2-cell-1	0.929009	0.914571	1	0.950229	0.949838
WT-2-cell-2	0.927937	0.917803	0.950229	1	0.951643
WT-2-cell-3	0.93636	0.925155	0.949838	0.951643	1
