# Supplementary material for: Nuclear poly(A) binding protein 1 (PABPN1) mediates zygotic genome activation-dependent maternal mRNA clearance during mouse early embryonic development
Source: Nucleic Acids Res. 2021 Dec 14;50(1):458–72. doi: 10.1093/nar/gkab1213 (PMC8855302; doi:10.1093/nar/gkab1213)
Supplement: gkab1213_Supplemental_Files [file gkab1213_Supplemental_Files.zip › Supplementary Table S6.xlsx]

## Sheet: 2-cell ZGA_Pabpn1, Tut
ID	Description	GeneRatio	BgRatio	pvalue	p.adjust	qvalue	GeneID	Count
GO:0022613	ribonucleoprotein complex biogenesis	90/879	409/23328	2.48234e-43	1.11457e-39	1.06636e-39	Abce1/Abt1/C1d/Clp1/Coil/Ddx20/Ddx21/Ddx27/Ddx31/Ddx49/Ddx54/Dhx9/Dis3/Eif2s3y/Emg1/Esf1/Exosc6/Fcf1/Gemin5/Glul/Gnl3l/Gtf2h5/Isg20l2/Kat2b/Lsg1/Lsm4/Mak16/Mcts1/Mcts2/Mrpl20/Mrps11/Mybbp1a/Ncbp1/Nhp2/Nob1/Nol11/Nop10/Nop16/Nop2/Nudt21/Nufip1/Pa2g4/Pdcd11/Pin4/Pwp1/Rbm5/Rbmx/Rbmxl1/Rpf2/Rpl10a/Rpl10l/Rpl12/Rpl23a/Rpl24/Rpl27/Rpl3/Rpl35/Rpl35a/Rpl38/Rpl5/Rpl6/Rpl7/Rplp0/Rpp40/Rps10/Rps15/Rps17/Rps…	90
GO:0006364	rRNA processing	46/879	206/23328	7.11869e-23	9.47778e-20	9.06782e-20	Abt1/C1d/Ddx21/Ddx27/Ddx49/Ddx54/Dis3/Emg1/Esf1/Exosc6/Fcf1/Gtf2h5/Kat2b/Mak16/Mrps11/Nhp2/Nob1/Nol11/Nop10/Nop2/Pa2g4/Pdcd11/Pin4/Rpf2/Rpl10a/Rpl27/Rpl35/Rpl35a/Rpl5/Rpl7/Rpp40/Rps15/Rps17/Rps19/Rps21/Rps6/Rpusd1/Rrp1/Rrp9/Tbl3/Tsr1/Utp14b/Wdr18/Wdr3/Wdr74/Znhit3	46
GO:0071826	ribonucleoprotein complex subunit organization	43/879	179/23328	8.44345e-23	9.47778e-20	9.06782e-20	Abt1/Clp1/Coil/Ddx20/Dhx9/Dyrk3/Eif2s3y/Gemin5/Lsm4/Mcts1/Mcts2/Mrpl20/Mrps11/Ncbp1/Nop2/Nudt21/Nufip1/Rbm5/Rbmx/Rbmxl1/Rpf2/Rpl10l/Rpl12/Rpl23a/Rpl24/Rpl3/Rpl38/Rpl5/Rpl6/Rplp0/Rps10/Rps15/Rps19/Rps25/Rps5/Rpsa/Rsl24d1/Ruvbl1/Snrpb/Snrpc/Snrpd2/Srsf1/Znhit3	43
GO:0022618	ribonucleoprotein complex assembly	42/879	172/23328	1.35161e-22	1.21375e-19	1.16125e-19	Abt1/Clp1/Coil/Ddx20/Dhx9/Eif2s3y/Gemin5/Lsm4/Mcts1/Mcts2/Mrpl20/Mrps11/Ncbp1/Nop2/Nudt21/Nufip1/Rbm5/Rbmx/Rbmxl1/Rpf2/Rpl10l/Rpl12/Rpl23a/Rpl24/Rpl3/Rpl38/Rpl5/Rpl6/Rplp0/Rps10/Rps15/Rps19/Rps25/Rps5/Rpsa/Rsl24d1/Ruvbl1/Snrpb/Snrpc/Snrpd2/Srsf1/Znhit3	42
GO:0016072	rRNA metabolic process	46/879	215/23328	4.71961e-22	3.25686e-19	3.11599e-19	Abt1/C1d/Ddx21/Ddx27/Ddx49/Ddx54/Dis3/Emg1/Esf1/Exosc6/Fcf1/Gtf2h5/Kat2b/Mak16/Mrps11/Nhp2/Nob1/Nol11/Nop10/Nop2/Pa2g4/Pdcd11/Pin4/Rpf2/Rpl10a/Rpl27/Rpl35/Rpl35a/Rpl5/Rpl7/Rpp40/Rps15/Rps17/Rps19/Rps21/Rps6/Rpusd1/Rrp1/Rrp9/Tbl3/Tsr1/Utp14b/Wdr18/Wdr3/Wdr74/Znhit3	46
GO:0002181	cytoplasmic translation	27/879	91/23328	2.39589e-17	1.19528e-14	1.14358e-14	Dhx9/Dph2/Eif2s3y/Eif4ebp1/Mcts1/Mcts2/Rpl10a/Rpl18/Rpl18a/Rpl19/Rpl22l1/Rpl24/Rpl30/Rpl31/Rpl35a/Rpl38/Rpl39/Rpl6/Rpl8/Rpl9/Rplp0/Rplp1/Rps21/Rps23/Rps26/Rps29/Rpsa	27
GO:0042255	ribosome assembly	21/879	66/23328	1.77374e-14	6.63674e-12	6.34967e-12	Abt1/Mrpl20/Mrps11/Nop2/Rpf2/Rpl10l/Rpl12/Rpl23a/Rpl24/Rpl3/Rpl38/Rpl5/Rpl6/Rplp0/Rps10/Rps15/Rps19/Rps25/Rps5/Rpsa/Rsl24d1	21
GO:0009124	nucleoside monophosphate biosynthetic process	8/879	29/23328	8.3475e-06	0.00149921	0.00143436	Adsl/Aprt/Impdh1/Impdh2/Ppat/Prps1/Shmt1/Tyms	8
GO:0090407	organophosphate biosynthetic process	34/879	427/23328	3.73128e-05	0.00540433	0.00517057	Adcy2/Adsl/Aprt/Atp5g1/Atp5j/Atp5o/Chka/Dgke/Dolk/Dpagt1/Dpm1/Fdps/Guca1a/Hexb/Impdh1/Impdh2/Itpkc/Ldhc/Lpcat3/Nampt/Nme1/Nme2/Pank3/Pcyt2/Pdxk/Pemt/Pi4k2a/Pip5k1a/Ppat/Ppcs/Prps1/Ptdss2/Shmt1/Tyms	34
GO:0001824	blastocyst development	17/879	150/23328	5.26804e-05	0.00739172	0.007072	Ccnb1ip1/Cul3/Emg1/G2e3/Gabpa/Kdm4c/Lpar6/Ndufa2/Nop2/Pemt/Pnldc1/Pramel7/Spic/Stmn3/Ubtfl1/Uspl1/Wdr74	17
GO:0098781	ncRNA transcription	9/879	49/23328	7.78341e-05	0.009985	0.00955311	Cd3eap/Ell2/Nol11/Polr1b/Polr1e/Pwp1/Snapc3/Uspl1/Zfp143	9
GO:0006979	response to oxidative stress	32/879	409/23328	8.70134e-05	0.0108525	0.0103831	Bag5/Casp3/Ccs/Cd38/Chchd4/Ercc1/Glrx2/Gpx4/Hdac1/Hmox2/Itgav/Kpna4/Lck/Lias/Mapk13/Mcl1/Ndufs8/Pdcd10/Ppp1r15b/Ppp2cb/Prdx4/Prdx5/Prdx6/Prkcd/Prnp/Psmb5/Rnf7/Rps3/Sesn2/Slc1a1/Tpo/Zfp622	32
GO:0051438	regulation of ubiquitin-protein transferase activity	9/879	50/23328	9.17772e-05	0.0110482	0.0105703	Arrdc3/Bag5/Dcun1d3/Epm2a/Pin1/Rpl23/Rpl5/Smad7/Trib3	9
GO:0045333	cellular respiration	17/879	157/23328	9.35037e-05	0.0110482	0.0105703	Adsl/Bid/Cdk1/Chchd4/Cox7c/Idh3g/Ifng/Mdh2/Mtch2/Mybbp1a/Ndufs8/Nfatc3/Noa1/Sco2/Slc25a25/Uqcrc1/Uqcrq	17
GO:0006913	nucleocytoplasmic transport	26/879	308/23328	0.000117125	0.0131473	0.0125786	Abce1/Ankrd54/Bag3/Cdk1/Cdkn1a/Chchd4/Dhx9/Ei24/Epm2a/Ifng/Inpp4b/Ipo11/Ipo7/Kpna1/Kpna4/Lsg1/Malt1/Ncbp1/Nup62cl/Pabpn1/Poldip3/Ppm1a/Prkcd/Rangap1/Rps15/Tnpo3	26
GO:0051169	nuclear transport	26/879	308/23328	0.000117125	0.0131473	0.0125786	Abce1/Ankrd54/Bag3/Cdk1/Cdkn1a/Chchd4/Dhx9/Ei24/Epm2a/Ifng/Inpp4b/Ipo11/Ipo7/Kpna1/Kpna4/Lsg1/Malt1/Ncbp1/Nup62cl/Pabpn1/Poldip3/Ppm1a/Prkcd/Rangap1/Rps15/Tnpo3	26
GO:0007005	mitochondrion organization	35/879	481/23328	0.000173295	0.017291	0.0165431	Bag3/Bid/Cd24a/Chchd10/Chchd4/Cox7a1/Cxadr/Epm2a/Fundc1/Gabarap/Gabarapl2/Hmgcl/Map1lc3a/Map1lc3b/Mcl1/Mef2a/Mtch2/Ndufa2/Ndufb10/Ndufs8/Ppp2cb/Prmt6/Rnf7/Sco2/Sesn2/Slc25a36/Tfrc/Them4/Timm17a/Tomm20/Tomm5/Trak2/Wdr45/Wipi2/Yme1l1	35
GO:0072331	signal transduction by p53 class mediator	15/879	135/23328	0.000178061	0.0173803	0.0166286	Aen/Cdkn1a/Chek2/Dyrk3/Hexim1/Hipk1/Jmy/Mybbp1a/Nop2/Prmt6/Rpf2/Rpl23/Rpl5/Sesn2/Snai1	15
GO:0006040	amino sugar metabolic process	8/879	44/23328	0.000209	0.0195965	0.0187489	B4galnt2/Dpagt1/Hexb/Mdp1/Npl/Pgm3/Renbp/Uap1	8
GO:0006183	GTP biosynthetic process	4/879	10/23328	0.000350478	0.0291416	0.0278811	Impdh1/Impdh2/Nme1/Nme2	4
GO:0006995	cellular response to nitrogen starvation	4/879	10/23328	0.000350478	0.0291416	0.0278811	Gabarap/Gabarapl2/Map1lc3a/Map1lc3b	4
GO:0043562	cellular response to nitrogen levels	4/879	10/23328	0.000350478	0.0291416	0.0278811	Gabarap/Gabarapl2/Map1lc3a/Map1lc3b	4
GO:0001522	pseudouridine synthesis	5/879	18/23328	0.000427114	0.0336446	0.0321893	Nhp2/Nop10/Pusl1/Rpusd1/Trub2	5
GO:0034248	regulation of cellular amide metabolic process	30/879	410/23328	0.000447441	0.0346381	0.0331399	Casc3/Casp3/Dhx9/Dph2/Efna1/Eif2s3y/Eif4e2/Eif4ebp1/Gemin5/Ifng/Ncbp1/Otud6b/Pa2g4/Pgam1/Pin1/Poldip3/Ppp1r15b/Prkcd/Prnp/Rpl38/Rpl5/Rplp1/Rps3/Rps9/Sesn2/Shmt1/Syncrip/Tob1/Trub2/Tyms	30
GO:0009116	nucleoside metabolic process	10/879	75/23328	0.000494635	0.0376426	0.0360144	Aprt/Dck/Gamt/Impdh1/Impdh2/Nme1/Nme2/Pemt/Prps1/Upp1	10
GO:0007050	cell cycle arrest	14/879	137/23328	0.000679826	0.0492326	0.0471031	Cdk9/Cdkn1a/Cdkn2c/Cdkn3/Chek2/Fzd9/Gadd45a/Gas2/Ifng/Jmy/Mybbp1a/Ppm1g/Prr11/Rpl23	14

## Sheet: 8-cell ZGA_Pabpn1
ID	Description	GeneRatio	BgRatio	pvalue	p.adjust	qvalue	GeneID	Count
GO:0044282	small molecule catabolic process	45/986	320/23328	1.44052e-12	4.43364e-09	4.12128e-09	Abhd10/Acaa2/Acad11/Acad8/Acadvl/Acot2/Ada/Adal/Akr1a1/Akr1b8/Aldh4a1/Aldh6a1/Amt/Arg1/Bckdha/Bckdhb/Crot/Cubn/Echs1/Esd/Etfb/Etfdh/Fah/Gcdh/Glo1/Gmpr2/Gstz1/Gusb/Hadh/Hibch/Hmgcl/Hprt/Hyal1/Impa1/Lpin1/Npl/Ocrl/Oxct1/Pycrl/Qdpr/Renbp/Rpe/Scp2/Slc25a17/Sord	45
GO:1901657	glycosyl compound metabolic process	24/986	98/23328	1.86483e-12	4.43364e-09	4.12128e-09	Abhd10/Acpp/Ada/Adal/Akr1a1/Akr1b8/Akr7a5/Cbr4/Dguok/Fuca1/Fuca2/Gba/Gmpr2/Gusb/Hprt/Lcmt2/Mtap/Naga/Nme3/Nme4/Pcmt1/Prps2/Pycrl/Rab23	24
GO:0006520	cellular amino acid metabolic process	36/986	250/23328	1.27667e-10	2.02352e-07	1.88096e-07	Aarsd1/Acad8/Aldh4a1/Aldh6a1/Amt/Arg1/Ass1/Bckdha/Bckdhb/Bhmt/Cbs/Dars/Ddc/Dio1/Fah/Fh1/Gatc/Got1l1/Gstz1/Hibch/Hmgcl/Mri1/Mtap/Mtr/Pcmt1/Pfas/Psph/Pycr2/Pycrl/Qdpr/Qrsl1/Rars2/Slc7a7/Spr/Txnrd1/Wars	36
GO:1901658	glycosyl compound catabolic process	11/986	25/23328	1.88164e-09	2.07719e-06	1.93084e-06	Abhd10/Ada/Adal/Fuca1/Fuca2/Gba/Gmpr2/Gusb/Hprt/Naga/Pycrl	11
GO:0016054	organic acid catabolic process	31/986	223/23328	5.80048e-09	3.94018e-06	3.66259e-06	Abhd10/Acaa2/Acad11/Acad8/Acadvl/Acot2/Akr1a1/Aldh4a1/Aldh6a1/Amt/Arg1/Bckdha/Bckdhb/Crot/Echs1/Etfb/Etfdh/Fah/Gcdh/Gstz1/Gusb/Hadh/Hibch/Hmgcl/Hyal1/Lpin1/Npl/Qdpr/Renbp/Scp2/Slc25a17	31
GO:0006399	tRNA metabolic process	25/986	168/23328	4.37379e-08	2.49285e-05	2.31723e-05	Aarsd1/Alkbh8/Bcdin3d/Cdkal1/Dars/Elp4/Exosc2/Ftsj1/Gatc/Hsd17b10/Lage3/Lcmt2/Mettl6/Nsun6/Osgepl1/Qrsl1/Rars2/Rpusd4/Sepsecs/Tprkb/Trdmt1/Trnt1/Tsen15/Urm1/Wars	25
GO:0072521	purine-containing compound metabolic process	42/986	396/23328	4.71834e-08	2.49285e-05	2.31723e-05	Acaa2/Acot2/Acot9/Acpp/Ada/Adal/Ak2/Ak7/Ak8/Crot/Dguok/Eno1/Gapdh/Gcdh/Gmpr2/Guca1a/Hk2/Hmgcl/Hprt/Mcee/Mtap/Mtch2/Ndufc2/Nme3/Nme4/Nudt1/Oasl2/Ogdh/P2rx7/Paics/Pcmt1/Pfas/Pgam2/Pmvk/Ppcdc/Prps2/Rab23/Scp2/Sirt6/Sucla2/Suclg2/Them5	42
GO:0006790	sulfur compound metabolic process	33/986	279/23328	1.03751e-07	4.11114e-05	3.8215e-05	Acaa2/Acot2/Acot9/Acpp/Bhmt/Cbs/Gcdh/Glo1/Gss/Gsta4/Gstm2/Gstm6/Gstp1/Gstp2/Gstz1/Hmgcl/Isca2/Mcee/Mgst2/Mmachc/Mri1/Mtap/Mtr/Nfe2l2/Ogdh/Pcmt1/Pmvk/Scp2/Stat5a/Sucla2/Suclg2/Sult4a1/Them5	33
GO:0044242	cellular lipid catabolic process	28/986	219/23328	1.89643e-07	5.63596e-05	5.23889e-05	Abhd5/Acaa2/Acad11/Acadvl/Acer3/Acot2/Akr1b8/Apoa1/Asah1/Crot/Echs1/Etfb/Etfdh/Gba/Gcdh/Gm2a/Hadh/Liph/Lpin1/Mgst2/Naga/Pla2g10/Plb1/Pnliprp2/Prdx6/Scp2/Slc25a17/Smpdl3b	28
GO:0006767	water-soluble vitamin metabolic process	10/986	30/23328	2.41405e-07	6.75224e-05	6.27653e-05	Acpp/Akr1a1/Cubn/Dhfr/Gsto1/Mmachc/Mtr/Pnpo/Rgn/Vnn1	10
GO:1901615	organic hydroxy compound metabolic process	46/986	498/23328	6.43065e-07	0.000160935	0.000149597	Acadvl/Acer3/Akr1a1/Akr1b8/Akr7a5/Apoa1/Apoc1/Asah1/Cbr4/Cubn/Cyb5r1/Dab2/Ddc/Ddt/Dhfr/Dio1/Ephx1/Fah/Fech/Gata3/Gba/Gc/Gk5/Glo1/Hprt/Hsd17b1/Idh3a/Impa1/Mrs2/Mtch2/Naaa/Ndufs4/Ocrl/Plb1/Pmel/Pmvk/Pnpo/Pts/Qdpr/Retsat/Sc5d/Scp2/Slc24a5/Sord/Spr/Vps35	46
GO:0034312	diol biosynthetic process	8/986	21/23328	1.23255e-06	0.000281355	0.000261533	Acer3/Asah1/Dhfr/Ephx1/Gba/Pts/Qdpr/Spr	8
GO:0007006	mitochondrial membrane organization	17/986	102/23328	1.24258e-06	0.000281355	0.000261533	Acaa2/Apoo/Apool/Bcs1l/Bloc1s2/Bnip3l/Chchd3/Hk2/Mtch2/Mtfp1/Oma1/Plekhf1/Pmaip1/Samm50/Slc25a4/Slc25a5/Tomm20l	17
GO:0006575	cellular modified amino acid metabolic process	22/986	165/23328	1.878e-06	0.000388257	0.000360903	Ass1/Bhmt/Crot/Dhfr/Dio1/Gata3/Glo1/Gss/Gsta4/Gstm2/Gstm6/Gstp1/Gstp2/Gstz1/Mgst2/Mmachc/Mtr/Nfe2l2/Pcmt1/Pla2g10/Tyms/Vnn1	22
GO:1990748	cellular detoxification	10/986	37/23328	2.13743e-06	0.000423479	0.000393644	Akr1a1/Akr1b8/Ccs/Dhfr/Esd/Gstm2/Nfe2l2/Prdx1/Prdx6/Rgn	10
GO:0016052	carbohydrate catabolic process	19/986	142/23328	8.81567e-06	0.00155254	0.00144316	Abhd10/Agl/Akr1a1/Ctbs/Eno1/Gapdh/Gm2a/Gusb/Hk2/Mtch2/Naga/Ogdh/P2rx7/Pgam2/Ppp1ca/Rpe/Scarb2/Sirt6/Sord	19
GO:0032259	methylation	33/986	349/23328	1.49262e-05	0.00202783	0.00188496	Alkbh8/Ash2l/Asz1/Bcdin3d/Bhmt/Btg2/Coq5/Dnmt3l/Dph5/Dydc2/Fh1/Ftsj1/Gata3/Grhl2/Hells/Hsd17b10/Lcmt1/Lcmt2/Mettl21a/Mettl5/Mettl6/Mtap/Mtr/N6amt1/Nsun6/Pcmt1/Prmt7/Rnmt/Tfb1m/Tpmt/Trdmt1/Tyms/Wdr61	33
GO:0006749	glutathione metabolic process	11/986	57/23328	2.25228e-05	0.00281832	0.00261976	Glo1/Gss/Gsta4/Gstm2/Gstm6/Gstp1/Gstp2/Gstz1/Mgst2/Mmachc/Nfe2l2	11
GO:0019693	ribose phosphate metabolic process	32/986	345/23328	2.92671e-05	0.00356834	0.00331694	Acaa2/Acot2/Acot9/Ak2/Crot/Dguok/Eno1/Gapdh/Gcdh/Gmpr2/Hk2/Hmgcl/Hprt/Mcee/Mtch2/Ndufc2/Nme3/Nme4/Ogdh/P2rx7/Paics/Pfas/Pgam2/Pmvk/Ppcdc/Prps2/Rab23/Scp2/Sirt6/Sucla2/Suclg2/Them5	32
GO:1901659	glycosyl compound biosynthetic process	7/986	23/23328	3.1892e-05	0.00358408	0.00333157	Ada/Adal/Hprt/Lcmt2/Mtap/Nme3/Nme4	7
GO:0090407	organophosphate biosynthetic process	37/986	427/23328	3.21968e-05	0.00358408	0.00333157	Abhd5/Ada/Ak2/Ak7/Ak8/Apoa1/Cds2/Chkb/Chpt1/Dctd/Dguok/Fabp3/Gcdh/Gk5/Guca1a/Hprt/Impa1/Mocs2/Ndufc2/Nme3/Nme4/Oasl2/Paics/Pdgfa/Pfas/Pgap1/Pgap2/Pigh/Pigl/Pigyl/Pmvk/Pnpo/Ppcdc/Prps2/Rrm2/Scp2/Tyms	37
GO:0098754	detoxification	10/986	51/23328	4.58237e-05	0.004636	0.00430938	Akr1a1/Akr1b8/Ccs/Dhfr/Esd/Gstm2/Nfe2l2/Prdx1/Prdx6/Rgn	10
GO:0033539	fatty acid beta-oxidation using acyl-CoA dehydrogenase	5/986	11/23328	4.98516e-05	0.00493842	0.0045905	Acad11/Acadvl/Etfb/Etfdh/Gcdh	5
GO:0010165	response to X-ray	7/986	25/23328	5.80676e-05	0.00563492	0.00523793	Brcc3/Ercc1/Gata3/Lrp2/Pmaip1/Xrcc4/Xrcc5	7
GO:0007059	chromosome segregation	29/986	324/23328	0.00012731	0.0100206	0.00931464	Cenpq/Chmp2b/Chmp6/Dlgap5/Dmc1/Esco2/Hfm1/Hormad1/Hormad2/Klhl22/Kpnb1/Lcmt1/Mlh1/Mlh3/Mre11a/Naa10/Nek6/Pibf1/Psrc1/Rad18/Riok2/Slc25a5/Stag3/Syce3/Sycp1/Tex12/Top3b/Zfp207/Zwint	29
GO:0009163	nucleoside biosynthetic process	6/986	20/23328	0.000130658	0.0100206	0.00931464	Ada/Adal/Hprt/Mtap/Nme3/Nme4	6
GO:0042451	purine nucleoside biosynthetic process	6/986	20/23328	0.000130658	0.0100206	0.00931464	Ada/Adal/Hprt/Mtap/Nme3/Nme4	6
GO:0042455	ribonucleoside biosynthetic process	6/986	20/23328	0.000130658	0.0100206	0.00931464	Ada/Adal/Hprt/Mtap/Nme3/Nme4	6
GO:0046129	purine ribonucleoside biosynthetic process	6/986	20/23328	0.000130658	0.0100206	0.00931464	Ada/Adal/Hprt/Mtap/Nme3/Nme4	6
GO:0098813	nuclear chromosome segregation	25/986	262/23328	0.000135083	0.0101955	0.00947724	Cenpq/Chmp2b/Chmp6/Dmc1/Esco2/Hfm1/Hormad1/Hormad2/Klhl22/Kpnb1/Lcmt1/Mlh1/Mlh3/Mre11a/Naa10/Nek6/Pibf1/Psrc1/Riok2/Stag3/Syce3/Sycp1/Tex12/Zfp207/Zwint	25
GO:0048193	Golgi vesicle transport	25/986	268/23328	0.000192404	0.0128284	0.0119246	0610009B22Rik/Ankfy1/Arf4/Copz1/Ergic3/Exoc4/Ier3ip1/Kdelr3/Krt18/Lamp1/Lman1/Pgap1/Rab33b/Rabif/Rangrf/Sec22b/Snx2/Stx17/Tfg/Tmed4/Trappc1/Trappc3/Vamp3/Vps29/Yipf5	25
GO:0042454	ribonucleoside catabolic process	5/986	14/23328	0.000194246	0.0128284	0.0119246	Ada/Adal/Gmpr2/Hprt/Pycrl	5
GO:0061982	meiosis I cell cycle process	15/986	122/23328	0.000198946	0.0129587	0.0120458	Cdc25a/Dmc1/Dnmt3l/Ercc1/Hfm1/Hormad1/Mlh1/Mlh3/Mre11a/Psmd13/Rad51/Stag3/Syce3/Sycp1/Tex12	15
GO:1901617	organic hydroxy compound biosynthetic process	22/986	225/23328	0.000236086	0.0145791	0.013552	Acer3/Apoa1/Asah1/Cyb5r1/Dab2/Ddc/Ddt/Dhfr/Ephx1/Gata3/Gba/Hsd17b1/Pmel/Pmvk/Pnpo/Pts/Qdpr/Sc5d/Scp2/Slc24a5/Spr/Vps35	22
GO:0008637	apoptotic mitochondrial changes	14/986	111/23328	0.000245549	0.0149691	0.0139145	Acaa2/Bloc1s2/Bnip3l/Dap3/Higd1a/Hk2/Mtch2/Pmaip1/Psmd10/Pycard/Slc25a4/Slc25a5/Vps35/Wdr35	14
GO:0006862	nucleotide transport	5/986	15/23328	0.000281252	0.0161127	0.0149775	P2rx7/Slc25a17/Slc25a36/Slc25a4/Slc25a5	5
GO:0032511	late endosome to vacuole transport via multivesicular body sorting pathway	5/986	15/23328	0.000281252	0.0161127	0.0149775	Chmp6/Leprot/Vps25/Vps28/Vps36	5
GO:0046486	glycerolipid metabolic process	30/986	360/23328	0.000339884	0.0186134	0.017302	Abhd5/Apoa1/Apoc1/Ccnc/Cds2/Chkb/Chpt1/Dnajc19/Fabp3/Gk5/Impa1/Liph/Lpin1/Mtmr9/Ocrl/Pdgfa/Pgap1/Pgap2/Pi4k2b/Pigh/Pigl/Pigyl/Pla2g10/Plb1/Pnliprp2/Prdx6/Rgn/Them5/Thrsp/Tmem150a	30
GO:0046902	regulation of mitochondrial membrane permeability	9/986	53/23328	0.000344474	0.0186134	0.017302	Acaa2/Bloc1s2/Bnip3l/Hk2/Mtch2/Plekhf1/Pmaip1/Slc25a4/Slc25a5	9
GO:0051054	positive regulation of DNA metabolic process	21/986	217/23328	0.000372272	0.0196623	0.018277	Anxa3/Brcc3/Dkc1/Dnmt3l/Endog/Ercc1/Fancb/Fh1/Grhl2/Mlh1/Mre11a/Nvl/Parn/Rad51/Rfc3/Rfc5/Sirt6/Stat6/Terc/Ube2v2/Xrcc5	21
GO:0045454	cell redox homeostasis	10/986	65/23328	0.000376292	0.0196623	0.018277	Dnajc10/Erp44/Glrx2/Nfe2l2/Prdx1/Prdx6/Sh3bgrl3/Tmx2/Tmx3/Txnrd1	10
GO:0015748	organophosphate ester transport	13/986	103/23328	0.000401555	0.0198895	0.0184883	Abcb1b/Apoa1/G6pc3/P2rx7/Pitpnb/Pla2g10/Scarb2/Scp2/Slc25a17/Slc25a36/Slc25a4/Slc25a5/Xkr9	13
GO:0007033	vacuole organization	18/986	174/23328	0.000430249	0.0210705	0.019586	Acpp/Atg4b/Atp6v0c/Ctsd/Eno1/Gba/P2rx7/Ppt1/Rab23/Rab33b/Sec22b/Snapin/Stx17/Tmem199/Tmem39a/Tpp1/Ubxn2a/Vps35	18
GO:0006968	cellular defense response	5/986	17/23328	0.000540061	0.0234685	0.0218151	Bcl10/Ccl17/Cxcr2/Pnliprp2/Rab23	5
GO:0051014	actin filament severing	5/986	17/23328	0.000540061	0.0234685	0.0218151	Capg/Dstn/Gmfb/Gmfg/Vill	5
GO:0007042	lysosomal lumen acidification	4/986	10/23328	0.00054291	0.0234685	0.0218151	Atp6v0c/Ppt1/Snapin/Tmem199	4
GO:0019748	secondary metabolic process	9/986	57/23328	0.000601425	0.0257637	0.0239486	Akr1a1/Akr1b8/Akr7a5/Cbr4/Ddt/N6amt1/Nfe2l2/Pmel/Slc24a5	9
GO:0006631	fatty acid metabolic process	32/986	408/23328	0.000630138	0.026516	0.0246479	Abhd5/Acaa2/Acad11/Acad9/Acadvl/Acot2/Apoa1/Cbr4/Crot/Echs1/Ephx1/Etfb/Etfdh/Fabp3/Gcdh/Gstm2/Hadh/Liph/Lpin1/Mecr/Naaa/Ndufab1/Pibf1/Pla2g10/Ptges/Ptgr1/Ptgr2/Rgn/Scp2/Slc22a13/Slc25a17/Them5	32
GO:0043094	cellular metabolic compound salvage	5/986	18/23328	0.000721894	0.0297531	0.0276569	Ada/Bhmt/Hprt/Mri1/Mtap	5
GO:0030638	polyketide metabolic process	4/986	11/23328	0.000824658	0.032407	0.0301239	Akr1a1/Akr1b8/Akr7a5/Cbr4	4
GO:0030647	aminoglycoside antibiotic metabolic process	4/986	11/23328	0.000824658	0.032407	0.0301239	Akr1a1/Akr1b8/Akr7a5/Cbr4	4
GO:0044597	daunorubicin metabolic process	4/986	11/23328	0.000824658	0.032407	0.0301239	Akr1a1/Akr1b8/Akr7a5/Cbr4	4
GO:0044598	doxorubicin metabolic process	4/986	11/23328	0.000824658	0.032407	0.0301239	Akr1a1/Akr1b8/Akr7a5/Cbr4	4
GO:0042157	lipoprotein metabolic process	14/986	127/23328	0.000971338	0.0364657	0.0338966	Apoa1/Apoc1/Ctsd/Gba/Pgap1/Pgap2/Pigh/Pigl/Pigyl/Porcn/Ppt1/Rabl3/Zdhhc12/Zdhhc13	14
GO:0048285	organelle fission	35/986	472/23328	0.000981622	0.0364657	0.0338966	Aaas/Asz1/Chek2/Chmp2b/Chmp6/Dmc1/Dnmt3l/Hfm1/Hormad1/Hormad2/Klhl22/Kpnb1/Lcmt1/Lpin1/Mlh1/Mlh3/Mre11a/Mtch2/Mtfp1/Naa10/Nek6/Pibf1/Psmd13/Psrc1/Rad51/Riok2/Slc25a46/Stag3/Syce3/Sycp1/Tex12/Tex19.2/Vps35/Zfp207/Zwint	35
GO:0006914	autophagy	32/986	425/23328	0.00123878	0.0423771	0.0393916	Arfip2/Atg4b/Bnip3l/Calcoco2/Cisd2/Ctsd/Fbxo7/Gba/Gpr137b/Hk2/Hspb8/Ikbkg/Klhl22/Lgals8/Mtmr9/Plekhf1/Plk2/Pycard/Rab23/Rab33b/Sec22b/Slc25a46/Snapin/Sqstm1/Stx17/Tmbim6/Tmem150a/Tmem39a/Tmem59/Trim38/Ubxn2a/Ufm1	32
GO:0061919	process utilizing autophagic mechanism	32/986	425/23328	0.00123878	0.0423771	0.0393916	Arfip2/Atg4b/Bnip3l/Calcoco2/Cisd2/Ctsd/Fbxo7/Gba/Gpr137b/Hk2/Hspb8/Ikbkg/Klhl22/Lgals8/Mtmr9/Plekhf1/Plk2/Pycard/Rab23/Rab33b/Sec22b/Slc25a46/Snapin/Sqstm1/Stx17/Tmbim6/Tmem150a/Tmem39a/Tmem59/Trim38/Ubxn2a/Ufm1	32
GO:1903364	positive regulation of cellular protein catabolic process	15/986	145/23328	0.00125374	0.0425824	0.0395823	Arih2/Bbs7/Cd81/Dab2/Ezr/Gba/Plk2/Psmd10/Rgn/Rnft1/Sirt6/Tmtc3/Ube2v2/Vgll4/Vps35	15
GO:0009110	vitamin biosynthetic process	5/986	21/23328	0.00154293	0.049572	0.0460795	Akr1a1/Gsto1/Pnpo/Rgn/Vkorc1	5
GO:0019430	removal of superoxide radicals	5/986	21/23328	0.00154293	0.049572	0.0460795	Ccs/Dhfr/Nfe2l2/Prdx1/Rgn	5
